# Supplementary material for: Identification of DIR1-Dependant Cellular Responses in Guard Cell Systemic Acquired Resistance
Source: Front Mol Biosci. 2021 Dec 17;8:746523. doi: 10.3389/fmolb.2021.746523 (PMC8718647; doi:10.3389/fmolb.2021.746523)
Supplement: Supplementary file 1 [file Table2.XLSX]

## Sheet: result
Pathway	Protein accession	Protein description	Protein ratio of dir1 primed to WT primed	Metabolite KEGG ID	Metabolite PubChem ID	Metabolite description	Metabolite ratio of dir1 primed to WT primed
Biosynthesis of cofactors	AT2G05990	NAD(P)-binding Rossmann-fold superfamily protein	0.557174	C00153	938	Niacin	0.165436
	AT2G40490	Uroporphyrinogen decarboxylase	0.510176	C00314	1054	Pyridoxine	0.0260118
	AT3G22960	Pyruvate kinase family protein	0.45645	C00430	137	Aminolevulinic acid	4.49261
	AT4G09320	Nucleoside diphosphate kinase family protein	0.491364
	AT5G27380	glutathione synthetase 2	0.387535
Arginine and proline metabolism	AT1G08980	amidase 1	0.365707	C01035	500	Guanidinobutyrate	0.503389
	AT3G06300	P4H isoform 2	2.49455	C01682	108012	Nopaline	17.8298
Galactose metabolism	AT1G12240	Glycosyl hydrolases family 32 protein	0.437253	C01697	453	Hexitol	0.317044
	AT1G70730	Phosphoglucomutase/phosphomannomutase family protein	0.576924
	AT5G08380	alpha-galactosidase 1	0.47715
Porphyrin and chlorophyll metabolism	AT2G40490	Uroporphyrinogen decarboxylase	0.510176	C00430	137	Aminolevulinic acid	4.49261
	AT3G14930	Uroporphyrinogen decarboxylase	0.398175
Pantothenate and CoA biosynthesis	AT3G17810	pyrimidine 1	0.447813	C05944	131204	Panthenol	0.039174
Phenylalanine metabolism	AT1G08980	amidase 1	0.365707	C00805	338	Salicylic acid	0.02498
Fatty acid biosynthesis	AT2G05990	NAD(P)-binding Rossmann-fold superfamily protein	0.557174	C01530	5281	Stearic acid-FA 18:0	0.147745

## Sheet: protein
	Accession	Description	Biological Process	Cellular Component	Molecular Function	Pfam IDs	Entrez Gene ID	Ensembl Gene ID	Gene Symbol	KEGG Pathway Accessions	KEGG Pathways	Reactome Pathways	WikiPathways	dP/WP ratio sort	dP/WP pval
1	AT5G47700.2	60S acidic ribosomal protein family	metabolic process;regulation of biological process	cytoplasm;cytosol;membrane;nucleus;ribosome	enzyme regulator activity;protein binding;structural molecule activity	Pf00428	834821	AT5G47700	AT5G47700	ath03010	Ribosome	Nonsense Mediated Decay (NMD) independent of the Exon Junction Complex (EJC); Nonsense Mediated Decay (NMD) enhanced by the Exon Junction Complex (EJC); Formation of a pool of free 40S subunits; GTP hydrolysis and joining of the 60S ribosomal subunit; L13a-mediated translational silencing of Ceruloplasmin expression; SRP-dependent cotranslational protein targeting to membrane		0.116733	0.0026
2	AT1G53070.1	Legume lectin family protein	response to stimulus	cytosol;extracellular;membrane		Pf00139	841741	AT1G53070	AT1G53070					0.126376	0.0046
3	AT5G48480.1	Lactoylglutathione lyase / glyoxalase I family protein		cytoplasm;cytosol			834903	AT5G48480	AT5G48480					0.159689	0.0025
4	AT2G39020.1	Acyl-CoA N-acyltransferases (NAT) superfamily protein	metabolic process	cytoplasm	catalytic activity	Pf00583, Pf08445, Pf13302, Pf13420, Pf13508, Pf13673	818488	AT2G39020	AT2G39020					0.168062	0.0012
5	AT3G09740.1	syntaxin of plants 71	cell organization and biogenesis;transport	endoplasmic reticulum;membrane;nucleus	protein binding;transporter activity	Pf05739	820132	AT3G09740	SYP71	ath04130	SNARE interactions in vesicular transport			0.225805	0.04
6	AT4G13780.1	methionine--tRNA ligase, putative / methionyl-tRNA synthetase, putative / MetRS, putative	metabolic process;response to stimulus	cytoplasm;cytosol	catalytic activity;nucleotide binding;RNA binding	Pf00133, Pf01588, Pf09334	827012	AT4G13780	AT4G13780	ath00450; ath00970	Selenocompound metabolism; Aminoacyl-tRNA biosynthesis			0.226824	0.0042
7	AT3G53890.1	Ribosomal protein S21e	metabolic process	cytoplasm;ribosome	structural molecule activity	Pf01249	824556	AT3G53890	AT3G53890	ath03010	Ribosome	Nonsense Mediated Decay (NMD) independent of the Exon Junction Complex (EJC); Nonsense Mediated Decay (NMD) enhanced by the Exon Junction Complex (EJC); Ribosomal scanning and start codon recognition; Formation of a pool of free 40S subunits; GTP hydrolysis and joining of the 60S ribosomal subunit; L13a-mediated translational silencing of Ceruloplasmin expression; Formation of the ternary complex…		0.231618	0.0032
8	AT2G47390.1	Prolyl oligopeptidase family protein	metabolic process		catalytic activity	Pf00326, Pf01738	819352	AT2G47390	AT2G47390					0.247704	0.0111
9	AT5G19990.1	regulatory particle triple-A ATPase 6A	metabolic process;regulation of biological process;response to stimulus	cytoplasm;cytosol;membrane;nucleus;proteasome	catalytic activity;nucleotide binding;protein binding;RNA binding	Pf00004, Pf00910, Pf01057, Pf01078, Pf05496, Pf06068, Pf06414, Pf07724, Pf07726, Pf07728, Pf13191, Pf13207, Pf13401	832121	AT5G19990	RPT6A	ath03050	Proteasome	Antigen processing: Ubiquitination & Proteasome degradation; Ub-specific processing proteases; Signaling by WNT; Cdc20:Phospho-APC/C mediated degradation of Cyclin A; Hedgehog 'on' state; Orc1 removal from chromatin; Regulation of DNA replication; TCF dependent signaling in response to WNT; UCH proteinases; Cross-presentation of soluble exogenous antigens (endosomes); Degradation of DVL; Removal …		0.253592	0.0437
10	AT1G66240.1	homolog of anti-oxidant 1	cellular homeostasis;transport	cytoplasm;cytosol;membrane	metal ion binding	Pf00403	842940	AT1G66240	ATX1				Cadmium and glutathione	0.255633	0.0094
11	AT4G09040.1	RNA-binding (RRM/RBD/RNP motifs) family protein		nucleus	RNA binding	Pf00076, Pf13893, Pf14259	826483	AT4G09040	AT4G09040					0.258741	0.0102
12	AT3G61110.1	ribosomal protein S27	cell organization and biogenesis;metabolic process	cytoplasm;cytosol;ribosome	metal ion binding;structural molecule activity	Pf01667	825283	AT3G61110	RS27A	ath03010	Ribosome	Nonsense Mediated Decay (NMD) independent of the Exon Junction Complex (EJC); Nonsense Mediated Decay (NMD) enhanced by the Exon Junction Complex (EJC); Ribosomal scanning and start codon recognition; Formation of a pool of free 40S subunits; GTP hydrolysis and joining of the 60S ribosomal subunit; L13a-mediated translational silencing of Ceruloplasmin expression; Formation of the ternary complex…		0.259576	0.0111
13	AT2G37760.1	NAD(P)-linked oxidoreductase superfamily protein	metabolic process;response to stimulus	cytoplasm;cytosol	catalytic activity;nucleotide binding	Pf00248	818353	AT2G37760	AT2G37760; AKR4C8			RA biosynthesis pathway; Fructose biosynthesis; Synthesis of bile acids and bile salts via 27-hydroxycholesterol; Pregnenolone biosynthesis; Synthesis of bile acids and bile salts via 7alpha-hydroxycholesterol; Estrogen biosynthesis; Catabolism of glucuronate to xylulose-5-phosphate; Glutathione conjugation; Synthesis of Prostaglandins (PG) and Thromboxanes (TX); Synthesis of bile acids and bile …		0.260214	0.0046
14	AT5G63140.1	purple acid phosphatase 29	metabolic process	extracellular	catalytic activity;metal ion binding	Pf00149	836435	AT5G63140	PAP29					0.271337	0.0208
15	AT5G42240.1	serine carboxypeptidase-like 42	metabolic process	extracellular	catalytic activity	Pf00450	834229	AT5G42240	scpl42			Neutrophil degranulation		0.276211	0.0043
16	AT5G19890.1	Peroxidase superfamily protein	metabolic process;response to stimulus	cytoplasm;extracellular;nucleus	antioxidant activity;catalytic activity;metal ion binding	Pf00141	832111	AT5G19890	AT5G19890	ath01110; ath00940; ath01100	Biosynthesis of secondary metabolites; Phenylpropanoid biosynthesis; Metabolic pathways			0.287474	0.0211
17	AT5G39950.1	thioredoxin 2	cellular homeostasis;metabolic process;regulation of biological process;response to stimulus;transport	cytoplasm;cytosol;membrane;mitochondrion	antioxidant activity;catalytic activity	Pf00085, Pf13098, Pf13728, Pf13899, Pf13905	833992	AT5G39950	TRX2					0.304833	0.0215
18	AT5G50250.1	chloroplast RNA-binding protein 31B	defense response;metabolic process;response to stimulus		RNA binding	Pf00076, Pf13893, Pf14259	835090	AT5G50250	CP31B					0.313539	0.0112
19	AT1G14380.1	IQ-domain 28		cytoplasm;membrane	protein binding	Pf00612, Pf13178	838000	AT1G14380	IQD28					0.313639	0.0114
20	AT5G06860.1	polygalacturonase inhibiting protein 1	defense response;regulation of biological process;response to stimulus	cytosol;extracellular;Golgi;membrane	enzyme regulator activity;protein binding	Pf08263, Pf13855	830577	AT5G06860	PGIP1					0.313985	0.0207
21	AT3G06350.1	dehydroquinate dehydratase, putative / shikimate dehydrogenase, putative	metabolic process	cytosol	catalytic activity;nucleotide binding	Pf01261, Pf01487, Pf01488, Pf08501	819809	AT3G06350	MEE32	ath01230; ath01100; ath00400; ath01110	Biosynthesis of amino acids; Metabolic pathways; Phenylalanine, tyrosine and tryptophan biosynthesis; Biosynthesis of secondary metabolites			0.322072	0.0157
22	AT2G33590.1	NAD(P)-binding Rossmann-fold superfamily protein	metabolic process;response to stimulus		catalytic activity	Pf00106, Pf01073, Pf01370, Pf02719, Pf05368, Pf07993, Pf13460	817925	AT2G33590	AT2G33590; CRL1					0.32446	0.0044
23	AT4G26300.1	Arginyl-tRNA synthetase, class Ic	metabolic process	cytoplasm;cytosol;mitochondrion	catalytic activity;nucleotide binding	Pf00750, Pf03485, Pf05746	828736	AT4G26300	emb1027	ath00970	Aminoacyl-tRNA biosynthesis			0.328348	0.0186
24	AT3G48460.1	GDSL-like Lipase/Acylhydrolase superfamily protein	metabolic process	extracellular	catalytic activity	Pf00657	824005	AT3G48460	AT3G48460					0.329703	0.0184
25	AT4G30160.2	villin 4	cell growth;cell organization and biogenesis;regulation of biological process;response to stimulus	cytoplasm;cytoskeleton;cytosol	protein binding	Pf00626, Pf02209	829139	AT4G30160	VLN4					0.330933	0.0222
26	AT4G14040.1	selenium-binding protein 2	cell organization and biogenesis		protein binding	Pf05694	827040	AT4G14040	SBP2					0.331153	0.0193
27	AT5G40020.1	Pathogenesis-related thaumatin superfamily protein	response to stimulus	extracellular		Pf00314	833999	AT5G40020	AT5G40020					0.33179	0.0449
28	AT3G19620.1	Glycosyl hydrolase family protein	metabolic process	extracellular	catalytic activity	Pf00933, Pf01915, Pf14310	821499	AT3G19620	AT3G19620	ath01100; ath00520	Metabolic pathways; Amino sugar and nucleotide sugar metabolism			0.333612	0.0077
29	AT3G55330.1	PsbP-like protein 1	metabolic process		metal ion binding	Pf01789	824699	AT3G55330	PPL1	ath00195; ath01100	Photosynthesis; Metabolic pathways			0.340872	0.0047
30	AT1G35420.2	alpha/beta-Hydrolases superfamily protein		mitochondrion	catalytic activity	Pf01738, Pf12695, Pf12697	840434	AT1G35420	AT1G35420			Phase I - Functionalization of compounds		0.341127	0.0304
31	AT1G29370.1	Kinase-related protein of unknown function (DUF1296)		nucleus	protein binding	Pf06972	839812	AT1G29370	AT1G29370					0.344548	0.0355
32	AT1G21670.1	LOCATED IN: cell wall, plant-type cell wall; EXPRESSED IN: 23 plant structures; EXPRESSED DURING: 14 growth stages; CONTAINS InterPro DOMAIN/s: WD40-like Beta Propeller (InterPro:IPR011659), Six-bladed beta-propeller, TolB-like (InterPro:IPR011042); BEST Arabidopsis thaliana protein match is: DPP6 N-terminal domain-like protein (TAIR:AT1G21680.1); Has 8461 Blast hits to 5060 proteins in 1257 spec…	metabolic process	extracellular	protein binding	Pf00930, Pf07676	838769	AT1G21670	AT1G21670					0.353998	0.0273
33	AT4G11980.1	nudix hydrolase homolog 14			catalytic activity;metal ion binding	Pf00293	826805	AT4G11980	NUDX14	ath01100; ath00230; ath01110; ath00500; ath00051	Metabolic pathways; Purine metabolism; Biosynthesis of secondary metabolites; Starch and sucrose metabolism; Fructose and mannose metabolism			0.357931	0.0198
34	AT5G55160.1	small ubiquitin-like modifier 2	metabolic process;response to stimulus	cytoplasm;nucleus	protein binding	Pf00240, Pf11976	835609	AT5G55160	SUMO2	ath03013	RNA transport	Recruitment and ATM-mediated phosphorylation of repair and signaling proteins at DNA double strand breaks; SUMO is proteolytically processed; SUMO is conjugated to E1 (UBA2:SAE1)		0.359221	0.0026
35	AT1G16080.1	unknown protein; LOCATED IN: apoplast, chloroplast stroma, chloroplast, chloroplast envelope; EXPRESSED IN: 23 plant structures; EXPRESSED DURING: 14 growth stages; Has 81 Blast hits to 81 proteins in 28 species: Archae - 0; Bacteria - 2; Metazoa - 0; Fungi - 0; Plants - 62; Viruses - 0; Other Eukaryotes - 17 (source: NCBI BLink).	metabolic process	extracellular	catalytic activity		838178	AT1G16080	AT1G16080					0.36035	0.0406
36	AT3G25520.1	ribosomal protein L5	cell organization and biogenesis;cell proliferation;metabolic process;response to stimulus;transport	cytoplasm;cytosol;Golgi;membrane;nucleus;ribosome;vacuole	RNA binding;structural molecule activity	Pf00861, Pf14204	822138	AT3G25520	ATL5	ath03010	Ribosome	Nonsense Mediated Decay (NMD) independent of the Exon Junction Complex (EJC); Nonsense Mediated Decay (NMD) enhanced by the Exon Junction Complex (EJC); Formation of a pool of free 40S subunits; GTP hydrolysis and joining of the 60S ribosomal subunit; L13a-mediated translational silencing of Ceruloplasmin expression; SRP-dependent cotranslational protein targeting to membrane		0.362537	0.0007
37	AT2G32520.1	alpha/beta-Hydrolases superfamily protein	metabolic process;response to stimulus	cytoplasm;cytosol	catalytic activity	Pf01738, Pf02230, Pf05448, Pf09752, Pf12695, Pf12697	817813	AT2G32520	AT2G32520	ath01100; ath01110	Metabolic pathways; Biosynthesis of secondary metabolites			0.362714	0.0094
38	AT1G08980.1	amidase 1	metabolic process	cytoplasm;cytosol	catalytic activity	Pf01425	837418	AT1G08980	AMI1					0.365707	0.0412
39	AT4G01130.1	GDSL-like Lipase/Acylhydrolase superfamily protein	metabolic process	extracellular	catalytic activity	Pf00657	828207	AT4G01130	AT4G01130					0.368143	0.0351
40	AT4G10480.1	Nascent polypeptide-associated complex (NAC), alpha subunit family protein	transport	nucleus		Pf01849	826640	AT4G10480	AT4G10480					0.370014	0.0143
41	AT1G67280.1	Glyoxalase/Bleomycin resistance protein/Dioxygenase superfamily protein	metabolic process;response to stimulus	mitochondrion	catalytic activity;metal ion binding	Pf00903, Pf12681, Pf13669	843048	AT1G67280	AT1G67280	ath00620	Pyruvate metabolism			0.375405	0.0488
42	AT4G26970.1	aconitase 2	metabolic process;response to stimulus	cytosol;mitochondrion	catalytic activity;metal ion binding	Pf00330, Pf00694	828805	AT4G26970	ACO2	ath01110; ath01200; ath01210; ath00630; ath01230; ath00020; ath01100	Biosynthesis of secondary metabolites; Carbon metabolism; 2-Oxocarboxylic acid metabolism; Glyoxylate and dicarboxylate metabolism; Biosynthesis of amino acids; Citrate cycle (TCA cycle); Metabolic pathways	Iron uptake and transport		0.379258	0.0149
43	AT5G23210.1	serine carboxypeptidase-like 34	metabolic process	extracellular;vacuole	catalytic activity	Pf00450	832385	AT5G23210	SCPL34			Neutrophil degranulation		0.382069	0.0233
44	AT5G18100.1	copper/zinc superoxide dismutase 3	metabolic process;response to stimulus	vacuole	antioxidant activity;catalytic activity;metal ion binding	Pf00080	831928	AT5G18100	CSD3	ath04146	Peroxisome			0.383898	0.0412
45	AT4G17830.2	Peptidase M20/M25/M40 family protein	metabolic process	cytosol	catalytic activity;metal ion binding	Pf01546, Pf07687	827506	AT4G17830	AT4G17830					0.387078	0.0152
46	AT5G27380.1	glutathione synthetase 2	metabolic process;response to stimulus	cytosol	catalytic activity;metal ion binding;nucleotide binding;protein binding	Pf03199, Pf03917	832797	AT5G27380	GSH2	ath00480; ath01100; ath00270	Glutathione metabolism; Metabolic pathways; Cysteine and methionine metabolism	Glutathione synthesis and recycling	Cadmium and glutathione	0.387535	0.0072
47	AT4G38460.1	geranylgeranyl reductase	metabolic process	membrane	catalytic activity;metal ion binding;protein binding	Pf00348	830002	AT4G38460	GGR	ath00900; ath01110; ath01100	Terpenoid backbone biosynthesis; Biosynthesis of secondary metabolites; Metabolic pathways			0.389805	0.0098
48	AT3G49220.1	Plant invertase/pectin methylesterase inhibitor superfamily	cell organization and biogenesis;metabolic process;regulation of biological process	membrane	catalytic activity;enzyme regulator activity	Pf01095, Pf04043	824083	AT3G49220	AT3G49220					0.390694	0.0375
49	AT4G30810.1	serine carboxypeptidase-like 29	metabolic process	extracellular;vacuole	catalytic activity	Pf00450	829204	AT4G30810	scpl29			Neutrophil degranulation		0.395509	0.0042
50	AT3G14930.1	Uroporphyrinogen decarboxylase	metabolic process;response to stimulus	cytoplasm;cytosol	catalytic activity	Pf01208	820722	AT3G14930	HEME1	ath01100; ath01110; ath00860	Metabolic pathways; Biosynthesis of secondary metabolites; Porphyrin and chlorophyll metabolism	Heme biosynthesis		0.398175	0.0228
51	AT4G23170.1	receptor-like protein kinase-related family protein	cell death;defense response;response to stimulus	extracellular	catalytic activity	Pf01657	828416	AT4G23170	EP1					0.399864	0.0159
52	AT4G33680.1	Pyridoxal phosphate (PLP)-dependent transferases superfamily protein	metabolic process;regulation of biological process;response to stimulus	cytosol	catalytic activity;metal ion binding	Pf00155	829510	AT4G33680	AGD2	ath01110; ath01230; ath00300; ath01100	Biosynthesis of secondary metabolites; Biosynthesis of amino acids; Lysine biosynthesis; Metabolic pathways			0.399988	0.0477
53	AT1G19920.1	Pseudouridine synthase/archaeosine transglycosylase-like family protein	cell communication;metabolic process;response to stimulus	cytoplasm;cytosol	catalytic activity;nucleotide binding	Pf01747, Pf14306	838580	AT1G19920	APS2	ath01100; ath00450; ath00920; ath00230; ath00261	Metabolic pathways; Selenocompound metabolism; Sulfur metabolism; Purine metabolism; Monobactam biosynthesis	Transport and synthesis of PAPS		0.401245	0.0087
54	AT5G51970.2	GroES-like zinc-binding alcohol dehydrogenase family protein	metabolic process	cytoplasm;cytosol;membrane;mitochondrion	catalytic activity;metal ion binding	Pf00107, Pf03435, Pf08240	835272	AT5G51970	AT5G51970	ath01100; ath00040; ath00051	Metabolic pathways; Pentose and glucuronate interconversions; Fructose and mannose metabolism	Catabolism of glucuronate to xylulose-5-phosphate; Fructose biosynthesis		0.404014	0.0218
55	AT4G24620.1	phosphoglucose isomerase 1	metabolic process;regulation of biological process	cytosol	catalytic activity	Pf00342	828564	AT4G24620	PGI1	ath01110; ath01100; ath00030; ath00010; ath00520; ath00500; ath01200	Biosynthesis of secondary metabolites; Metabolic pathways; Pentose phosphate pathway; Glycolysis / Gluconeogenesis; Amino sugar and nucleotide sugar metabolism; Starch and sucrose metabolism; Carbon metabolism		Starch Metabolism	0.41009	0.042
56	AT5G48540.1	receptor-like protein kinase-related family protein	response to stimulus	extracellular		Pf01657	834910	AT5G48540	AT5G48540					0.410117	0.0306
57	AT5G53850.2	haloacid dehalogenase-like hydrolase family protein	metabolic process	cytoplasm;cytosol	catalytic activity;metal ion binding	Pf00596, Pf00702, Pf13419	835466	AT5G53850	AT5G53850	ath00270; ath01100	Cysteine and methionine metabolism; Metabolic pathways	Methionine salvage pathway		0.411255	0.0221
58	AT4G38220.2	Peptidase M20/M25/M40 family protein	metabolic process;response to stimulus	cytoplasm;endoplasmic reticulum;Golgi;vacuole	catalytic activity	Pf01546, Pf07687	829978	AT4G38220	AT4G38220; AQI			Aflatoxin activation and detoxification		0.417904	0.0412
59	ATCG00660.1	ribosomal protein L20	cell organization and biogenesis;metabolic process	ribosome	RNA binding;structural molecule activity	Pf00453	844735	ATCG00660	rpl20	ath03010	Ribosome			0.417949	0.0461
60	AT4G21580.1	oxidoreductase, zinc-binding dehydrogenase family protein	metabolic process	cytoplasm;cytosol;mitochondrion	catalytic activity;metal ion binding	Pf00107, Pf08240, Pf13602	828243	AT4G21580	AT4G21580			TP53 regulates transcription of several additional cell death genes whose specific roles in p53-dependent apoptosis remain uncertain		0.41956	0.0122
61	AT5G34850.1	purple acid phosphatase 26	metabolic process;response to stimulus	cytosol;extracellular;vacuole	antioxidant activity;catalytic activity;metal ion binding	Pf00149, Pf14008	833406	AT5G34850	PAP26					0.423178	0.0302
62	AT2G02500.1	Nucleotide-diphospho-sugar transferases superfamily protein	metabolic process	cytoplasm	catalytic activity	Pf00483, Pf01128, Pf12804	814779	AT2G02500	ISPD	ath00900; ath01110; ath01100	Terpenoid backbone biosynthesis; Biosynthesis of secondary metabolites; Metabolic pathways			0.424344	0.0213
63	AT5G53140.1	Protein phosphatase 2C family protein	metabolic process		catalytic activity;metal ion binding	Pf00481	835395	AT5G53140	AT5G53140					0.426193	0.0259
64	AT5G09650.1	pyrophosphorylase 6	defense response;metabolic process;response to stimulus	cytoplasm;cytosol;membrane	catalytic activity;metal ion binding	Pf00719	830824	AT5G09650	PPa6	ath00190	Oxidative phosphorylation	Mitochondrial tRNA aminoacylation; Pyrophosphate hydrolysis; Cytosolic tRNA aminoacylation		0.430101	0.0166
65	AT1G60420.1	DC1 domain-containing protein	cell growth;cell organization and biogenesis;cellular homeostasis;metabolic process;regulation of biological process;response to stimulus	cytosol	antioxidant activity;catalytic activity	Pf00085, Pf00578, Pf03107, Pf07649, Pf08534, Pf13098, Pf13899, Pf13905	842337	AT1G60420	AT1G60420					0.430336	0.0307
66	AT3G07720.1	Galactose oxidase/kelch repeat superfamily protein	response to stimulus	cytoplasm;cytosol;nucleus	protein binding	Pf01344, Pf07646, Pf13415, Pf13418, Pf13854, Pf13964	819963	AT3G07720	AT3G07720					0.430596	0.0138
67	AT5G45650.1	subtilase family protein	metabolic process	extracellular	catalytic activity	Pf00082, Pf02225, Pf05922	834605	AT5G45650	AT5G45650					0.431196	0.0144
68	AT4G25370.1	Double Clp-N motif protein	metabolic process		nucleotide binding;protein binding	Pf02861	828640	AT4G25370	AT4G25370					0.43194	0.0353
69	AT3G57050.1	cystathionine beta-lyase	metabolic process		catalytic activity	Pf00155, Pf00266, Pf01053, Pf01212, Pf02347	824872	AT3G57050	CBL	ath00450; ath01110; ath01230; ath00270; ath01100	Selenocompound metabolism; Biosynthesis of secondary metabolites; Biosynthesis of amino acids; Cysteine and methionine metabolism; Metabolic pathways	Degradation of cysteine and homocysteine; Cysteine formation from homocysteine		0.432597	0.0179
70	AT1G12240.1	Glycosyl hydrolases family 32 protein	metabolic process;regulation of biological process;response to stimulus	endoplasmic reticulum;Golgi;membrane;organelle lumen;vacuole	catalytic activity	Pf00251, Pf08244, Pf11837	837777	AT1G12240	ATBETAFRUCT4	ath00500; ath00052; ath01100	Starch and sucrose metabolism; Galactose metabolism; Metabolic pathways			0.437253	0.0477
71	AT3G14990.1	Class I glutamine amidotransferase-like superfamily protein	metabolic process;regulation of biological process;response to stimulus	cytoplasm;cytosol;membrane;nucleus;vacuole	catalytic activity;protein binding	Pf01965, Pf13278	820728	AT3G14990	AT3G14990; DJ1A					0.447039	0.0158
72	AT3G61440.1	cysteine synthase C1	metabolic process;response to stimulus	mitochondrion	catalytic activity;metal ion binding	Pf00291	825317	AT3G61440	CYSC1	ath00270; ath01200; ath00460; ath01100; ath00920; ath01110; ath01230	Cysteine and methionine metabolism; Carbon metabolism; Cyanoamino acid metabolism; Metabolic pathways; Sulfur metabolism; Biosynthesis of secondary metabolites; Biosynthesis of amino acids			0.447183	0.0075
73	AT3G17810.1	pyrimidine 1	cell communication;metabolic process;response to stimulus	cytoplasm;membrane	catalytic activity	Pf01180	821049	AT3G17810	PYD1	ath00240; ath00770; ath00410; ath01100	Pyrimidine metabolism; Pantothenate and CoA biosynthesis; beta-Alanine metabolism; Metabolic pathways	Pyrimidine catabolism		0.447813	0.0135
74	AT2G23610.1	methyl esterase 3		cytoplasm	catalytic activity	Pf00561, Pf12697	816893	AT2G23610	MES3	ath00901; ath01110	Indole alkaloid biosynthesis; Biosynthesis of secondary metabolites			0.449115	0.0315
75	AT4G14710.5	RmlC-like cupins superfamily protein	metabolic process;regulation of biological process	cytoplasm;cytosol;membrane;nucleus	catalytic activity;metal ion binding	Pf02311, Pf03079, Pf07883	827122	AT4G14710	ATARD2					0.451961	0.0388
76	AT3G23490.1	cyanase	metabolic process;response to stimulus	cytosol	catalytic activity;DNA binding;protein binding	Pf02560	821930	AT3G23490	CYN	ath00910	Nitrogen metabolism			0.455374	0.03
77	AT3G22960.1	Pyruvate kinase family protein	metabolic process;response to stimulus	cytosol	catalytic activity;metal ion binding;nucleotide binding	Pf00224, Pf02887, Pf03328	821870	AT3G22960	PKP-ALPHA	ath01200; ath00010; ath01110; ath01100; ath01230; ath00230; ath00620	Carbon metabolism; Glycolysis / Gluconeogenesis; Biosynthesis of secondary metabolites; Metabolic pathways; Biosynthesis of amino acids; Purine metabolism; Pyruvate metabolism			0.45645	0.0471
78	AT3G22060.1	Receptor-like protein kinase-related family protein	response to stimulus	extracellular;vacuole		Pf01657	821768	AT3G22060	AT3G22060					0.458361	0.0349
79	AT1G09750.1	Eukaryotic aspartyl protease family protein	defense response;metabolic process;regulation of biological process;response to stimulus	extracellular	catalytic activity;nucleotide binding	Pf00026, Pf14541, Pf14543	837504	AT1G09750	AT1G09750					0.461428	0.0093
80	AT3G50360.1	centrin2	regulation of biological process;response to stimulus	cytoplasm;membrane	metal ion binding;protein binding	Pf00036, Pf13202, Pf13405, Pf13499, Pf13833	824198	AT3G50360	CEN2	ath04626	Plant-pathogen interaction	Formation of Incision Complex in GG-NER; DNA Damage Recognition in GG-NER		0.463621	0.0352
81	AT1G07750.1	RmlC-like cupins superfamily protein		cytosol;Golgi	metal ion binding	Pf00190	837290	AT1G07750	AT1G07750					0.463996	0.0256
82	AT1G70890.1	MLP-like protein 43	defense response;response to stimulus			Pf00407	843427	AT1G70890	MLP43					0.464678	0.006
83	AT1G78370.1	glutathione S-transferase TAU 20	metabolic process;regulation of biological process;response to stimulus	cytoplasm;cytosol;extracellular;nucleus	catalytic activity;protein binding	Pf00043, Pf02798, Pf13409, Pf13410, Pf13417, Pf14497	844173	AT1G78370	GSTU20	ath00480	Glutathione metabolism			0.466504	0.009
84	AT5G40450.1	unknown protein; FUNCTIONS IN: molecular_function unknown; INVOLVED IN: biological_process unknown; LOCATED IN: chloroplast, plasma membrane; EXPRESSED IN: 24 plant structures; EXPRESSED DURING: 13 growth stages; Has 30201 Blast hits to 17322 proteins in 780 species: Archae - 12; Bacteria - 1396; Metazoa - 17338; Fungi - 3422; Plants - 5037; Viruses - 0; Other Eukaryotes - 2996 (source: NCBI BLin…	cell organization and biogenesis;metabolic process	cytosol;membrane;nucleus	catalytic activity		834043	AT5G40450	AT5G40450					0.466537	0.0289
85	AT5G42650.1	allene oxide synthase	defense response;metabolic process;response to stimulus	membrane;mitochondrion	catalytic activity;metal ion binding	Pf00067	834273	AT5G42650	AOS	ath01110; ath01100; ath00592	Biosynthesis of secondary metabolites; Metabolic pathways; alpha-Linolenic acid metabolism			0.466951	0.097
86	AT3G47560.2	alpha/beta-Hydrolases superfamily protein		cytosol;membrane	catalytic activity	Pf00561, Pf08386, Pf08840, Pf12695, Pf12697	823910	AT3G47560	AT3G47560					0.468619	0.0355
87	AT3G01120.1	Pyridoxal phosphate (PLP)-dependent transferases superfamily protein	metabolic process		catalytic activity	Pf00266, Pf01053, Pf01212, Pf03841	821292	AT3G01120	MTO1	ath01110; ath01230; ath00920; ath00450; ath00270; ath01100	Biosynthesis of secondary metabolites; Biosynthesis of amino acids; Sulfur metabolism; Selenocompound metabolism; Cysteine and methionine metabolism; Metabolic pathways	Degradation of cysteine and homocysteine; Cysteine formation from homocysteine		0.471757	0.0206
88	AT3G25220.1	FK506-binding protein 15 kD-1	metabolic process	endoplasmic reticulum;organelle lumen	catalytic activity	Pf00254	822115	AT3G25220	FKBP15-1					0.476218	0.0181
89	AT5G08380.1	alpha-galactosidase 1	cell organization and biogenesis;metabolic process	extracellular	catalytic activity	Pf02065, Pf10566	830736	AT5G08380	AGAL1	ath00603; ath00600; ath00052; ath00561	Glycosphingolipid biosynthesis - globo and isoglobo series; Sphingolipid metabolism; Galactose metabolism; Glycerolipid metabolism	Glycosphingolipid metabolism; Neutrophil degranulation		0.47715	0.0471
90	AT2G13820.1	Bifunctional inhibitor/lipid-transfer protein/seed storage 2S albumin superfamily protein	transport	extracellular;membrane		Pf00234, Pf14368	815865	AT2G13820	AT2G13820; XYP2					0.479935	0.0325
91	AT3G16640.1	translationally controlled tumor protein	cell growth;cell organization and biogenesis;cell proliferation;defense response;regulation of biological process;response to stimulus	cytoplasm;cytosol;extracellular;Golgi;membrane;nucleus	metal ion binding;protein binding	Pf00838	820916	AT3G16640	TCTP					0.482567	0.0038
92	AT1G15340.1	methyl-CPG-binding domain 10	metabolic process;regulation of biological process	cytosol;nucleus	DNA binding;nucleotide binding	Pf01429	838103	AT1G15340	MBD10					0.485106	0.0295
93	AT1G20340.1	Cupredoxin superfamily protein	metabolic process;regulation of biological process;response to stimulus;transport	membrane	metal ion binding;protein binding	Pf00127, Pf13473	838622	AT1G20340	DRT112	ath00195	Photosynthesis			0.487386	0.0069
94	AT2G36130.1	Cyclophilin-like peptidyl-prolyl cis-trans isomerase family protein	metabolic process	cytoplasm;cytosol	catalytic activity	Pf00160	818186	AT2G36130	AT2G36130	ath03040	Spliceosome	mRNA Splicing - Major Pathway		0.488607	0.0461
95	AT5G04140.2	glutamate synthase 1	metabolic process;regulation of biological process;response to stimulus	extracellular;membrane;mitochondrion;organelle lumen	catalytic activity;metal ion binding;protein binding	Pf00310, Pf01493, Pf01645, Pf04898	830292	AT5G04140	GLU1					0.489125	0.0115
96	AT4G09320.1	Nucleoside diphosphate kinase family protein	metabolic process;response to stimulus	cytoplasm;cytosol;extracellular;Golgi;membrane;vacuole	catalytic activity;metal ion binding;nucleotide binding;protein binding	Pf00334	826515	AT4G09320	NDPK1					0.491364	0.0323
97	AT2G36530.1	Enolase	metabolic process;regulation of biological process;response to stimulus	cytoplasm;cytosol;extracellular;membrane;mitochondrion;nucleus	catalytic activity;DNA binding;metal ion binding	Pf00113, Pf03952	818226	AT2G36530	LOS2	ath01230; ath01110; ath01200; ath00010; ath03018; ath01100	Biosynthesis of amino acids; Biosynthesis of secondary metabolites; Carbon metabolism; Glycolysis / Gluconeogenesis; RNA degradation; Metabolic pathways			0.494577	0.033
98	AT4G33090.1	aminopeptidase M1	metabolic process;transport	cytoplasm;cytosol;endoplasmic reticulum;membrane;nucleus	catalytic activity;metal ion binding	Pf01433, Pf11838, Pf13485	829446	AT4G33090	APM1			Antigen processing: Ubiquitination & Proteasome degradation		0.496215	0.0499
99	AT5G42890.1	sterol carrier protein 2	metabolic process;response to stimulus;transport			Pf02036	834300	AT5G42890	SCP2					0.496716	0.0301
100	AT5G42980.1	thioredoxin 3	cell organization and biogenesis;cellular homeostasis;defense response;metabolic process;regulation of biological process;response to stimulus;transport	cytoplasm;cytosol;Golgi;membrane;mitochondrion;vacuole	antioxidant activity;catalytic activity;protein binding	Pf00085, Pf08534, Pf13098, Pf13899, Pf13905	834313	AT5G42980	TRX3					0.501113	0.0114
101	AT4G31300.2	N-terminal nucleophile aminohydrolases (Ntn hydrolases) superfamily protein	metabolic process;regulation of biological process;response to stimulus	cytoplasm;cytosol;membrane;nucleus;proteasome;vacuole	catalytic activity	Pf00227	829257	AT4G31300	PBA1					0.50159	0.0001
102	AT1G74260.1	purine biosynthesis 4	development;metabolic process	cytoplasm;mitochondrion	catalytic activity;metal ion binding;nucleotide binding	Pf00586, Pf02769, Pf13507	843766	AT1G74260	PUR4	ath01110; ath01100; ath00230	Biosynthesis of secondary metabolites; Metabolic pathways; Purine metabolism	Purine ribonucleoside monophosphate biosynthesis		0.50204	0.016
103	AT4G39150.2	DNAJ heat shock N-terminal domain-containing protein	metabolic process	cytoplasm;cytosol		Pf00226, Pf14308	830070	AT4G39150	AT4G39150					0.505199	0.0432
104	AT5G13420.1	Aldolase-type TIM barrel family protein	metabolic process;response to stimulus	cytoplasm;cytosol;mitochondrion	catalytic activity	Pf00923	831183	AT5G13420	AT5G13420; TRA2	ath01110; ath00030; ath01200; ath01100; ath01230	Biosynthesis of secondary metabolites; Pentose phosphate pathway; Carbon metabolism; Metabolic pathways; Biosynthesis of amino acids			0.505775	0.0153
105	AT3G01910.1	sulfite oxidase	metabolic process;response to stimulus	cytosol;mitochondrion	catalytic activity;metal ion binding	Pf00174, Pf03404	820118	AT3G01910	SOX	ath00920	Sulfur metabolism	Sulfide oxidation to sulfate		0.507494	0.0392
106	AT2G40490.1	Uroporphyrinogen decarboxylase	metabolic process;response to stimulus	cytosol	catalytic activity	Pf01208, Pf12876	818644	AT2G40490	HEME2	ath01100; ath01110; ath00860	Metabolic pathways; Biosynthesis of secondary metabolites; Porphyrin and chlorophyll metabolism	Heme biosynthesis		0.510176	0.041
107	AT5G25090.1	early nodulin-like protein 13	metabolic process	membrane	metal ion binding	Pf02298	832580	AT5G25090	ENODL13					0.512163	0.0202
108	AT2G24200.2	Cytosol aminopeptidase family protein	metabolic process;response to stimulus	cytoplasm;cytosol;vacuole	catalytic activity;metal ion binding	Pf00883, Pf02789	816954	AT2G24200	AT2G24200; LAP1	ath01100; ath00480	Metabolic pathways; Glutathione metabolism			0.516754	0.0201
109	AT5G21100.1	Plant L-ascorbate oxidase	metabolic process	extracellular	catalytic activity;metal ion binding	Pf00394, Pf07731, Pf07732	832234	AT5G21100	AT5G21100	ath01100; ath00053	Metabolic pathways; Ascorbate and aldarate metabolism			0.517884	0.0171
110	AT3G55010.1	phosphoribosylformylglycinamidine cyclo-ligase, chloroplast / phosphoribosyl-aminoimidazole synthetase / AIR synthase (PUR5)	metabolic process	cytoplasm;mitochondrion	catalytic activity;metal ion binding;nucleotide binding	Pf00586, Pf02769	824667	AT3G55010	PUR5	ath00230; ath01110; ath01100	Purine metabolism; Biosynthesis of secondary metabolites; Metabolic pathways			0.519924	0.0234
111	AT3G02730.1	thioredoxin F-type 1	cellular homeostasis;metabolic process;regulation of biological process;response to stimulus;transport		antioxidant activity;catalytic activity;enzyme regulator activity;protein binding	Pf00085, Pf13098, Pf13905	821260	AT3G02730	TRXF1					0.525797	0.0434
112	AT3G19710.1	branched-chain aminotransferase4	metabolic process;response to stimulus	cytoplasm;cytosol	catalytic activity	Pf01063	821508	AT3G19710	BCAT4	ath00770; ath01210; ath00280; ath01110; ath00290; ath00966; ath00270; ath01100; ath01230	Pantothenate and CoA biosynthesis; 2-Oxocarboxylic acid metabolism; Valine, leucine and isoleucine degradation; Biosynthesis of secondary metabolites; Valine, leucine and isoleucine biosynthesis; Glucosinolate biosynthesis; Cysteine and methionine metabolism; Metabolic pathways; Biosynthesis of amino acids	Branched-chain amino acid catabolism		0.525883	0.0381
113	AT2G14170.1	aldehyde dehydrogenase 6B2	metabolic process;response to stimulus	cytoplasm;mitochondrion	catalytic activity;metal ion binding	Pf00171	815903	AT2G14170	ALDH6B2	ath00562; ath00280; ath00410; ath00640; ath01100; ath01200	Inositol phosphate metabolism; Valine, leucine and isoleucine degradation; beta-Alanine metabolism; Propanoate metabolism; Metabolic pathways; Carbon metabolism	Branched-chain amino acid catabolism		0.525941	0.026
114	AT1G08110.4	lactoylglutathione lyase family protein / glyoxalase I family protein	metabolic process;response to stimulus	cytosol	catalytic activity;metal ion binding;protein binding	Pf00903, Pf12681, Pf13669	837330	AT1G08110	AT1G08110					0.528925	0.0114
115	AT1G74100.1	sulfotransferase 16	metabolic process;response to stimulus	cytoplasm	catalytic activity	Pf00685	843750	AT1G74100	SOT16	ath01110; ath01210; ath00966; ath00380	Biosynthesis of secondary metabolites; 2-Oxocarboxylic acid metabolism; Glucosinolate biosynthesis; Tryptophan metabolism	Cytosolic sulfonation of small molecules		0.538218	0.0399
116	AT3G55440.1	triosephosphate isomerase	metabolic process;response to stimulus	cytoplasm;cytosol;extracellular;Golgi;membrane;mitochondrion;vacuole	catalytic activity;metal ion binding	Pf00121	824710	AT3G55440	TPI	ath00010; ath01200; ath00710; ath00562; ath00051; ath01110; ath01100; ath01230	Glycolysis / Gluconeogenesis; Carbon metabolism; Carbon fixation in photosynthetic organisms; Inositol phosphate metabolism; Fructose and mannose metabolism; Biosynthesis of secondary metabolites; Metabolic pathways; Biosynthesis of amino acids	Glycolysis; Gluconeogenesis		0.541246	0.0088
117	AT3G08770.2	lipid transfer protein 6	response to stimulus;transport	extracellular;membrane		Pf00234	820024	AT3G08770	LTP6					0.542963	0.044
118	AT3G03780.3	methionine synthase 2	metabolic process;response to stimulus	cytoplasm;cytosol;extracellular;membrane	catalytic activity;metal ion binding	Pf01717, Pf08267	821147	AT3G03780	MS2	ath00450; ath00270; ath01100; ath01110; ath01230	Selenocompound metabolism; Cysteine and methionine metabolism; Metabolic pathways; Biosynthesis of secondary metabolites; Biosynthesis of amino acids			0.545982	0.0483
119	AT1G66970.1	SHV3-like 2	cellular homeostasis;metabolic process	extracellular;membrane	catalytic activity;metal ion binding	Pf03009	843015	AT1G66970	SVL2					0.546467	0.0152
120	AT3G19450.1	GroES-like zinc-binding alcohol dehydrogenase family protein	metabolic process;response to stimulus	cytoplasm	catalytic activity;metal ion binding	Pf00107, Pf08240	821479	AT3G19450	ATCAD4	ath01110; ath01100; ath00940	Biosynthesis of secondary metabolites; Metabolic pathways; Phenylpropanoid biosynthesis			0.5525	0.0263
121	AT4G38970.1	fructose-bisphosphate aldolase 2	metabolic process;response to stimulus	extracellular;membrane	catalytic activity	Pf00274	830052	AT4G38970	FBA2	ath01110; ath01200; ath00030; ath00710; ath01100; ath01230; ath00010; ath00051	Biosynthesis of secondary metabolites; Carbon metabolism; Pentose phosphate pathway; Carbon fixation in photosynthetic organisms; Metabolic pathways; Biosynthesis of amino acids; Glycolysis / Gluconeogenesis; Fructose and mannose metabolism			0.556306	0.0183
122	AT2G05990.1	NAD(P)-binding Rossmann-fold superfamily protein	metabolic process		catalytic activity;metal ion binding	Pf13561	815152	AT2G05990	MOD1	ath01100; ath00780; ath00061; ath01212	Metabolic pathways; Biotin metabolism; Fatty acid biosynthesis; Fatty acid metabolism			0.557174	0.0396
123	AT2G21170.1	triosephosphate isomerase	cell organization and biogenesis;metabolic process;reproduction	cytosol;extracellular;mitochondrion	catalytic activity	Pf00121	816652	AT2G21170	TIM	ath00710; ath00562; ath00051; ath00010; ath01200; ath01110; ath01100; ath01230	Carbon fixation in photosynthetic organisms; Inositol phosphate metabolism; Fructose and mannose metabolism; Glycolysis / Gluconeogenesis; Carbon metabolism; Biosynthesis of secondary metabolites; Metabolic pathways; Biosynthesis of amino acids	Glycolysis; Gluconeogenesis		0.560538	0.0117
124	AT4G30310.2	FGGY family of carbohydrate kinase	metabolic process	cytoplasm;mitochondrion	catalytic activity	Pf00370, Pf02782	829154	AT4G30310	AT4G30310					0.568303	0.045
125	AT1G09340.1	chloroplast RNA binding	cell communication;cell organization and biogenesis;defense response;metabolic process;regulation of biological process;response to stimulus	cytoplasm;extracellular;Golgi;membrane;ribosome;vacuole	catalytic activity;DNA binding;protein binding;RNA binding	Pf01370, Pf04321, Pf13460, Pf13950	837455	AT1G09340	CRB					0.572312	0.041
126	AT3G55800.1	sedoheptulose-bisphosphatase	defense response;metabolic process;response to stimulus	extracellular	catalytic activity;metal ion binding	Pf00316	824746	AT3G55800	SBPASE	ath01100; ath00710; ath01200	Metabolic pathways; Carbon fixation in photosynthetic organisms; Carbon metabolism			0.574776	0.0415
127	AT1G70730.3	Phosphoglucomutase/phosphomannomutase family protein	development;metabolic process;response to stimulus	cytoplasm;cytosol;extracellular;membrane;nucleus	catalytic activity;metal ion binding	Pf00408, Pf02878, Pf02879, Pf02880	843410	AT1G70730	AT1G70730; PGM2					0.576924	0.0437
128	AT5G60600.1	4-hydroxy-3-methylbut-2-enyl diphosphate synthase	metabolic process;regulation of biological process;response to stimulus	nucleus	catalytic activity;metal ion binding	Pf04551	836181	AT5G60600	HDS	ath01100; ath01110; ath00900	Metabolic pathways; Biosynthesis of secondary metabolites; Terpenoid backbone biosynthesis			0.589875	0.0332
129	AT5G66190.1	ferredoxin-NADP(+)-oxidoreductase 1	defense response;metabolic process;response to stimulus;transport	extracellular;membrane	catalytic activity;protein binding;RNA binding	Pf00175, Pf00667	836751	AT5G66190	FNR1	ath01100; ath00195	Metabolic pathways; Photosynthesis			0.608922	0.0268
130	AT1G19870.1	IQ-domain 32	response to stimulus	cytosol;membrane;nucleus	protein binding	Pf00612, Pf13178	838575	AT1G19870	iqd32					0.629509	0.0354
131	AT5G38430.1	Ribulose bisphosphate carboxylase (small chain) family protein	metabolic process;response to stimulus	extracellular;membrane	catalytic activity;protein binding	Pf00101, Pf12338	833830	AT5G38430	AT5G38430; RBCS1B	ath00630; ath01200; ath00710; ath01100	Glyoxylate and dicarboxylate metabolism; Carbon metabolism; Carbon fixation in photosynthetic organisms; Metabolic pathways			0.631959	0.0222
132	AT1G53240.1	Lactate/malate dehydrogenase family protein	defense response;metabolic process;response to stimulus	cytosol;extracellular;Golgi;mitochondrion;organelle lumen	catalytic activity;metal ion binding	Pf00056, Pf01073, Pf02866	841757	AT1G53240	mMDH1	ath01110; ath00020; ath00630; ath01200; ath00710; ath00270; ath00620; ath01100	Biosynthesis of secondary metabolites; Citrate cycle (TCA cycle); Glyoxylate and dicarboxylate metabolism; Carbon metabolism; Carbon fixation in photosynthetic organisms; Cysteine and methionine metabolism; Pyruvate metabolism; Metabolic pathways	Gluconeogenesis; Citric acid cycle (TCA cycle)		0.63339	0.0156
133	AT5G01800.1	saposin B domain-containing protein	metabolic process			Pf03489, Pf05184	831924	AT5G01800	AT5G01800					1.33326	0.0452
134	AT1G66670.1	CLP protease proteolytic subunit 3	metabolic process		catalytic activity	Pf00574	842985	AT1G66670	CLPP3					1.3335	0.0121
135	AT5G16470.1	zinc finger (C2H2 type) family protein	regulation of biological process;response to stimulus		metal ion binding		831508	AT5G16470	AT5G16470					1.37432	0.0273
136	AT4G39260.1	cold, circadian rhythm, and RNA binding 1	defense response;metabolic process;response to stimulus	cytoplasm;cytosol;extracellular;Golgi;membrane;nucleus	RNA binding	Pf00076, Pf13893, Pf14259	830082	AT4G39260	CCR1					1.37449	0.0369
137	AT3G63160.1	FUNCTIONS IN: molecular_function unknown; INVOLVED IN: biological_process unknown; LOCATED IN: chloroplast outer membrane, thylakoid, chloroplast thylakoid membrane, chloroplast, chloroplast envelope; EXPRESSED IN: 21 plant structures; EXPRESSED DURING: 13 growth stages; BEST Arabidopsis thaliana protein match is: outer envelope membrane protein 7 (TAIR:AT3G52420.1); Has 26 Blast hits to 26 prote…		membrane			825491	AT3G63160	AT3G63160; OEP6					1.37654	0.0396
138	AT2G17390.1	ankyrin repeat-containing 2B	regulation of biological process;transport	cytoplasm;membrane;nucleus	protein binding	Pf00023, Pf12796, Pf13606, Pf13637, Pf13857	816246	AT2G17390	AKR2B					1.38008	0.0049
139	AT2G17200.1	ubiquitin family protein		cytoplasm;cytosol;nucleus	protein binding	Pf00240, Pf00627, Pf10302, Pf11976, Pf14560	816225	AT2G17200	DSK2	ath04141	Protein processing in endoplasmic reticulum	Cargo recognition for clathrin-mediated endocytosis		1.48416	0.0375
140	AT3G56240.1	copper chaperone	cellular homeostasis;response to stimulus;transport	extracellular	metal ion binding;protein binding	Pf00403	824790	AT3G56240	CCH				Cadmium and glutathione	1.53356	0.0386
141	AT4G29160.3	SNF7 family protein	cell organization and biogenesis;transport	cytoplasm;endosome;membrane	protein binding	Pf03357	829037	AT4G29160	SNF7.1	ath04144	Endocytosis	Endosomal Sorting Complex Required For Transport (ESCRT); Macroautophagy		1.55155	0.0018
142	AT1G27950.1	glycosylphosphatidylinositol-anchored lipid protein transfer 1	defense response;response to stimulus;transport	endoplasmic reticulum;extracellular;Golgi;membrane		Pf00234, Pf14368	839688	AT1G27950	LTPG1					1.56861	0.0244
143	AT5G54160.1	O-methyltransferase 1	metabolic process	cytoplasm;cytosol;membrane;nucleus	catalytic activity;protein binding	Pf00891, Pf08100, Pf12847, Pf13489	835504	AT5G54160	OMT1	ath00940; ath01100; ath01110	Phenylpropanoid biosynthesis; Metabolic pathways; Biosynthesis of secondary metabolites	Serotonin and melatonin biosynthesis		1.70816	0.0235
144	AT4G25740.1	RNA binding Plectin/S10 domain-containing protein	cell organization and biogenesis;metabolic process	cytoplasm;cytosol;membrane;ribosome	RNA binding;structural molecule activity	Pf03501	828679	AT4G25740	AT4G25740	ath03010	Ribosome	Nonsense Mediated Decay (NMD) independent of the Exon Junction Complex (EJC); Nonsense Mediated Decay (NMD) enhanced by the Exon Junction Complex (EJC); Ribosomal scanning and start codon recognition; Formation of a pool of free 40S subunits; GTP hydrolysis and joining of the 60S ribosomal subunit; L13a-mediated translational silencing of Ceruloplasmin expression; Formation of the ternary complex…		1.71958	0.0339
145	AT1G05010.1	ethylene-forming enzyme	defense response;metabolic process;response to stimulus	cytoplasm	catalytic activity;metal ion binding	Pf03171, Pf14226	839345	AT1G05010	EFE	ath01100; ath01110; ath00270	Metabolic pathways; Biosynthesis of secondary metabolites; Cysteine and methionine metabolism			2.01239	0.0162
146	AT5G28750.1	Bacterial sec-independent translocation protein mttA/Hcf106	transport	membrane	transporter activity	Pf02416	832987	AT5G28750	AT5G28750	ath03060	Protein export			2.09012	0.0483
147	AT1G27530.1	CONTAINS InterPro DOMAIN/s: Ubiquitin-conjugating enzyme/RWD-like (InterPro:IPR016135), Ubiquitin-fold modifier-conjugating enzyme 1 (InterPro:IPR014806); Has 269 Blast hits to 269 proteins in 110 species: Archae - 0; Bacteria - 0; Metazoa - 175; Fungi - 0; Plants - 42; Viruses - 0; Other Eukaryotes - 52 (source: NCBI BLink).		cytoplasm	catalytic activity	Pf08694	839644	AT1G27530	AT1G27530					2.12562	0.0305
148	AT1G13270.1	methionine aminopeptidase 1B	metabolic process	mitochondrion	catalytic activity;metal ion binding	Pf00557	837887	AT1G13270	MAP1C					2.15949	0.0277
149	AT5G25610.1	BURP domain-containing protein	response to stimulus	endosome;extracellular;Golgi		Pf03181	832636	AT5G25610	RD22					2.21107	0.0012
150	ATCG00650.1	ribosomal protein S18	metabolic process	ribosome	RNA binding;structural molecule activity	Pf01084	844736	ATCG00650	rps18	ath03010	Ribosome			2.26429	0.0169
151	AT2G27720.1	60S acidic ribosomal protein family	metabolic process;response to stimulus	cytoplasm;cytosol;Golgi;membrane;nucleus;ribosome	structural molecule activity	Pf00428	817318	AT2G27720	AT2G27720	ath03010	Ribosome	Nonsense Mediated Decay (NMD) independent of the Exon Junction Complex (EJC); Nonsense Mediated Decay (NMD) enhanced by the Exon Junction Complex (EJC); Formation of a pool of free 40S subunits; GTP hydrolysis and joining of the 60S ribosomal subunit; L13a-mediated translational silencing of Ceruloplasmin expression; SRP-dependent cotranslational protein targeting to membrane		2.27538	0.0026
152	AT3G50670.1	U1 small nuclear ribonucleoprotein-70K	metabolic process	nucleus;spliceosomal complex	protein binding;RNA binding	Pf00076, Pf12220, Pf13893, Pf14259	824230	AT3G50670	U1-70K	ath03040	Spliceosome	mRNA Splicing - Major Pathway		2.36128	0.0068
153	AT3G06300.1	P4H isoform 2	metabolic process	endoplasmic reticulum;endosome;extracellular;Golgi;membrane	catalytic activity;metal ion binding	Pf03171, Pf13640	819804	AT3G06300	AT-P4H-2; P4H2	ath00330; ath01100	Arginine and proline metabolism; Metabolic pathways			2.49455	0.0313
154	AT1G15130.1	Endosomal targeting BRO1-like domain-containing protein	cell organization and biogenesis;transport	cytoplasm;cytosol;endosome	protein binding	Pf03097, Pf13949	838077	AT1G15130	AT1G15130	ath04144	Endocytosis			2.9805	0.0276
155	AT5G63470.1	nuclear factor Y, subunit C4	metabolic process;regulation of biological process;response to stimulus	cytosol;nucleus	DNA binding;protein binding	Pf00125, Pf00808	836466	AT5G63470	NF-YC4					3.07158	0.0276
156	AT5G19250.1	Glycoprotein membrane precursor GPI-anchored		membrane			832045	AT5G19250	AT5G19250					3.39133	0.0123
157	AT3G16910.1	acyl-activating enzyme 7	metabolic process	mitochondrion	catalytic activity;nucleotide binding	Pf00501, Pf13193	820946	AT3G16910	AAE7					7.31792	0.0003

## Sheet: metabolites
		Name	SORT ratio dP/WP	CID from PubChem	KEGG
M1	1	N-Acetyl-L-leucine	0.00757876	70912	C02710	green
M2	2	Decanamide	0.0150484	75347		green
M3	3	3',5,7-Trihydroxy-4'-methoxyflavanone	0.0243272	69304032	C01709	green
M4	4	Salicylic acid	0.02498	338	C00805	green
M5	5	Pyridoxine	0.0260118	1054	C00314	green
M6	6	D-Panthenol	0.039174	131204	C05944	green
M7	7	Panthenol	0.0403078	4678	C05944	green
M8	8	2-Indolinecarboxylic acid	0.080238	2776400		green
M9	9	Methylnitronitrosoguanidine	0.138374	135436526		green
M10	10	(3S,4S)-4-Ethoxy-1-methyl-3-pyrrolidinamine	0.143267	122235828		green
M11	11	MF0875000	0.144282	7594		green
M12	12	Niacin	0.165436	938	C00153	green
M13	13	1734412	0.195428			green
M14	14	Paraldehyde	0.19697	31264	C07834	green
M15	15	Desaminotyrosine	0.204695	10394	C01744	green
M16	16	MFCD01824331	0.212843			green
M17	17	Ethyl lactate	0.224711	7344		green
M18	18	2,2,2-Trifluoroethanol-d3	0.234036	2724851		green
M19	19	MFCD06637650	0.265009	10845705		green
M20	20	MFCD00134195	0.267686	144415		green
M21	21	Prolinamide	0.270052	111306		green
M22	22	(3-Aminopropyl)diethanolamine	0.273519	21088		green
M23	23	1,4,5,6-Tetrahydrocyclopenta[c]pyrazole-3-carbohydrazide	0.292524	776841		green
M24	24	4-Nitroaniline	0.315868	7475		green
M25	25	Hexitol	0.317044	453	C01697	green
M26	26	Dimethyl acetylsuccinate	0.334847	112039		green
M27	27	Brassylic acid	0.363365	10458		green
M28	28	NP-008993	0.3718			green
M29	29	Hypoxanthin	0.375586	135413509		green
M30	30	Gly-Leu	0.41841	92843	C02155	green
M31	31	(7E)-7-Nonene-3,5-diyn-1-ol	0.433391			green
M32	32	N,N-Dimethylacetamide	0.463839	31374		green
M33	33	Valerophenone	0.47594	66093		green
M34	34	g-Guanidinobutyrate	0.503389	500	C01035	green
M35	35	4,10-Undecadiynal	0.556127	5283360		green
M36	36	Diethyl diallylmalonate	0.641283	76664		green
M37	37	L-Pyroglutamic acid	0.646506	7405	C01879	green
M38	38	hydroxypyrone	0.652963	68130		green
M39	39	1804947	0.671485	1804947		green
M40	40	L-(+)-Valinol	1.46534	79019		red
M41	41	tranexamic acid	1.60022	5526	C12535	red
M42	42	(±)-Malic Acid	1.7714	525		red
M43	43	(4aR,8aR)-Decahydroquinoxaline	1.78913	15650611		red
M44	44	1-Allyl-5-oxo-3-pyrrolidinecarboxylic acid	2.09357	3152393		red
M45	45	GE1459320	2.28317			red
M46	46	Aesculin	2.35799	5281417	C09264	red
M47	47	Myristyl sulfate	2.62877	5248		red
M48	48	2-Dodecylbenzenesulfonic acid	4.26346	25457		red
M49	49	Benzenesulfonic acid, 4-methyl-, dodecyl ester	4.47905	82417		red
M50	50	Aminolevulinic acid	4.49261	137	C00430	red
M51	51	Nopaline	17.8298	108012	C01682	red
M52	52	MFCD00133379	37.1184	103817273		red
M53	53	amfepentorex	112.667	71877		red
M54	54	MFCD01100690	147.777			red
M55	55	2,6-Dimethyl-1-(3-[3-methyl-5-isoxazolyl]-propanyl)-4-[2n-methyl-2h-tetrazol-5-yl]-phenol	229.719	1498		red

## Sheet: lipids
		Name	Ratio dP/WP	CID from PubChem	kegg
L1	1	4,6-CHOLESTADIEN-3-ONE	0.0323728	3034666		green
L2	2	Squalene	0.0582745	638072		green
L3	3	MFCD00086285	0.0771824	NOT FOUND		green
L4	4	2-Hydroxy(~2~H_5_)-1,3-propanediyl diicosanoate	0.0963982	NOT FOUND		green
L5	5	MFCD04118181	0.119514	NOT FOUND		green
L6	6	MFCD00058479	0.135849	NOT FOUND		green
L7	7	FZ5600000	0.143603	NOT FOUND		green
L8	8	Stearic acid- FA 18:0	0.147745	5281	C01530	green
L9	9	MFCD00222192	0.170541	NOT FOUND		green
L10	10	Isocetyl stearate	0.181739	91410		green
L11	11	Ethyl myristate- WE 16:0	0.225787	31283		green
L12	12	MFCD00072323	0.239337	NOT FOUND		green
L13	13	MFCD17015265	0.242977	NOT FOUND		green
L14	14	Triolein-1,2,3,7,8,9,10-13C7	0.279313	162230204		green
L15	15	(1Z)-2-Hydroxy-N-[(2S,3S,4R)-1,3,4-trihydroxy-2-octadecanyl]nonadecanimidic acid	0.282271	NOT FOUND		green
L16	16	(23Z)-23-Dotriacontenoic acid	0.291924	NOT FOUND		green
L17	17	3-[(9Z,12Z)-9,12-Octadecadienoyloxy]-2-[(9Z)-9-octadecenoyloxy]propyl tetracosanoate	0.308698	NOT FOUND		green
L18	18	MFCD00022609	0.310875	316411437		green
L19	19	1-(14-methylhexadecanoyl)pyrrolidine	0.319205	6430518		green
L20	20	MFCD00187725	0.323032	NOT FOUND		green
L21	21	4829	0.331614	NOT FOUND		green
L22	22	RCL T233714	0.333131	NOT FOUND		green
L23	23	Tetrahydrodeoxycorticosterone	0.342408	65553		green
L24	24	(1Z)-N-[(2S,3R,8E)-1,3-Dihydroxy-8-octadecen-2-yl]nonadecanimidic acid	0.351272	NOT FOUND		green
L25	25	[Similar to: 4-tert-Butylcalix[4]arene tetraacetic acid; ΔMass: -156.0086 Da]	0.362551	NOT FOUND		green
L26	26	Cetyl oleate- WE 16:0/18:1	0.379817	5377655		green
L27	27	N-[(2S,3S,4R,8E)-1,3,4-Trihydroxy-8-octadecen-2-yl]icosanamide	0.38812	NOT FOUND		green
L28	28	(2S,3R)-3-Hydroxy-2-(tricosanoylamino)octadecyl 5-acetamido-6-[(1S,2R)-2-({5-acetamido-3,5-dideoxy-6-[(1R,2R)-1,2,3-trihydroxypropyl]-beta-L-threo-hex-2-ulopyranonosyl}oxy)-1,3-dihydroxypropyl]-3,5-di deoxy-beta-L-threo-hex-2-ulopyranonosyl-(2->3)-beta-D-galactopyranosyl-(1->4)-beta-D-glucopyranoside	0.397341	NOT FOUND		green
L29	29	2-Hydroxy-3-(octanoyloxy)propyl 22-methyltricosanoate	0.399138	NOT FOUND		green
L30	30	behenic acid- FA 18:1	0.411928	8215	C08281	green
L31	31	6-deoxoteasterone	0.429574	11144580		green
L32	32	Octadecyl 3-(3,5-di-tert-butyl-4-hydroxyphenyl)propionate	0.444601	16386		green
L33	33	1-alpha-linolenoyl-2-arachidoyl-sn-glycerol	0.463518	9543764		green
L34	34	Calcitriol	0.47319	5280453	C01673	green
L35	35	1765773	0.476802	52936433		green
L36	36	MFCD00154359	0.487271	NOT FOUND		green
L37	37	TETRAC	0.498734	65552		green
L38	38	17-Phenylandrostenol	0.541171	25068278		green
L39	39	(2Z,4Z,6E,8Z,10E,12E,14Z,16E)-17-(4-Hydroxy-2,6,6-trimethyl-2-cyclohexen-1-yl)-2,6,11,15-tetramethyl-2,4,6,8,10,12,14,16-heptadecaoctaenal	0.546244	NOT FOUND		green
L40	40	2-Hydroxy-N-(1,3,4-trihydroxy-2-octadecanyl)tricosanamide	0.5548	NOT FOUND		green
L41	41	MFCD00093627	0.573456	NOT FOUND		green
L42	42	MFCD01912679	0.58524	NOT FOUND		green
L43	43	3beta-hydroxy-4beta-methyl-5alpha-cholest-7-ene-4alpha-carboxylic acid	0.590989	440507	C04840	green
L44	44	(2S)-1-Hydroxy-3-[(5Z,8Z,11Z,14Z,17Z)-5,8,11,14,17-icosapentaenoyloxy]-2-propanyl (7Z,10Z,13Z,16Z)-7,10,13,16-docosatetraenoate	0.618271	NOT FOUND		green
L45	45	15-(5-hydroxy-6-methylhept-6-en-2-yl)-7,7,12,16-tetramethylpentacyclo[9.7.0.0Âa,Âl.0Âl,â¸.0ÂaÂ?,Âaâ¶]octadecan-6-ol	0.623372	NOT FOUND		green
L46	46	Ubiquinone-10	0.629588	5281915		green
L47	47	3,5-cholestadien-7-one	0.657033	5283627		green
L48	48	octocrylene	0.660674	22571		green
L49	49	9H-Purin-6-amine, 9-[5-O-[hydroxy[[hydroxy[3-hydroxy-4-[[3-[[2-[[3-hydroxy-1-oxo-8-[3-oxo-2-[(2E)-2-penten-1-yl]cyclopentyl]octyl]thio]ethyl]amino]-3-oxopropyl]amino]-2,2-dimethyl-4-oxobutoxy]phosphin yl]oxy]phosphinyl]-3-O-phosphonopentofuranosyl]-, ion(4-)	0.674237	NOT FOUND		green
L50	50	1-(4-Methoxyphenyl)-2-oxopyrrolidine-4-carboxylic acid	1.2008	NOT FOUND		red
L51	51	MFCD00155340	1.20668	NOT FOUND		red
L52	52	MFCD00186106	1.22673	NOT FOUND		red
L53	53	24-Methyl-9,19-cyclolanost-25-en-3-yl palmitate	1.23435	NOT FOUND		red
L54	54	(1E,2S)-2-Carboxy-1-{(2E)-2-[(2S)-2,6-dicarboxy-2,3-dihydro-4(1H)-pyridinylidene]ethylidene}-6-hydroxy-2,3-dihydro-1H-indolium-5-yl 2-O-{2-O-[(2E)-3-(4-hydroxy-3-methoxyphenyl)-2-propenoyl]-beta-D-glu copyranuronosyl}-beta-D-glucopyranoside	1.24891	NOT FOUND		red
L55	55	MFCD09866778	1.24891	NOT FOUND		red
L56	56	2,2,6,6-Tetramethyl-4-piperidinyl stearate	1.28829	14113416		red
L57	57	Bis(3,5-bis(trifluoromethyl)phenyl)(2',6'-bis(dimethylamino)-3,6-dimethoxybiphenyl-2-yl)phosphine	1.29288	121237780		red
L58	58	S-{1-[5-(6-Amino-9H-purin-9-yl)-4-hydroxy-3-(phosphonooxy)tetrahydro-2-furanyl]-3,5,9-trihydroxy-8,8-dimethyl-3,5-dioxido-10,14-dioxo-2,4,6-trioxa-11,15-diaza-3lambda~5~,5lambda~5~-diphosphaheptadecan -17-yl} hexadecanethioate	1.30324	NOT FOUND		red
L59	59	Kaempferol 3-apioside-7-rhamnosyl- (1->6) - (2"- (E) -caffeoylgalactoside)	1.30324	44259038		red
L60	60	dyclonine	1.32331	3180	C07881	red
L61	61	MFCD00032257	1.34063	NOT FOUND		red
L62	62	MFCD25541458	1.35589	NOT FOUND		red
L63	63	(2S)-2,3-Bis[(5Z,8Z,11Z,14Z,17Z)-5,8,11,14,17-icosapentaenoyloxy]propyl (13Z,16Z)-13,16-docosadienoate	1.40714	NOT FOUND		red
L64	64	Acetoxymethyl 2-(3-[2-(acetoxymethoxy)-2-oxoethoxy]-4-{bis[2-(acetoxymethoxy)-2-oxoethyl]amino}phenyl)-1H-indole-6-carboxylate	1.41757	NOT FOUND		red
L65	65	dilauroyl peroxide	1.5062	7773		red
L66	66	MFCD00133847	1.50758	NOT FOUND		red
L67	67	Triacontyl docosanoate	1.53041	157611		red
L68	68	Erucamide	1.54352	5365371		red
L69	69	MFCD00019870	1.57296	NOT FOUND		red
L70	70	MFCD03461159	1.60667	NOT FOUND		red
L71	71	N,N'-[(3R,6S,10E,12R,16R,19S,23E,25R)-11,24-Dihydroxy-4,7,17,20-tetramethyl-3,16-bis[(methylsulfanyl)methyl]-2,5,8,15,18,21-hexaoxo-6,19-bis(sulfanylmethyl)-1,14-dithia-4,7,10,17,20,23-hexaazacyclohex acosa-10,23-diene-12,25-diyl]bis(3-hydroxy-2-quinolinecarboxamide)	1.65187	NOT FOUND		red
L72	72	Melissyl lignocerate	1.65436	50594558		red
L73	73	(25R)-3-Oxocholest-4-en-26-al	1.66171	86290155		red
L74	74	Cholesteryl oleyl carbonate	1.70642	6364539		red
L75	75	MFCD00688167	1.72176	NOT FOUND		red
L76	76	6428727	1.73593	4365431		red
L77	77	5-{11-Hydroxy-11-[5'-(1-hydroxyundecyl)octahydro-2,2'-bifuran-5-yl]-5-oxoundecyl}-3-(2-oxopropyl)dihydro-2(3H)-furanone	1.75684	NOT FOUND		red
L78	78	Sulfaphenazole	1.8488	5335		red
L79	79	1,1,1-TRIS(DIPHENYLPHOSPHINOMETHYL)ETHANE	2.09685	423856		red
L80	80	MFCD00041919	2.09905	374373044		red
L81	81	MFCD06199773	2.11941	NOT FOUND		red
L82	82	(+/-)12(13)-DiHOME- FAO2 18:1	2.14656	10236635	C14829	red
L83	83	MFCD00093342	2.1618	NOT FOUND		red
L84	84	2-(Pentadecanoyloxy)-1,3-propanediyl (13Z,16Z,13'Z,16'Z)bis(-13,16-docosadienoate)	2.1957	NOT FOUND		red
L85	85	MFCD02076817	2.34522	NOT FOUND		red
L86	86	N-[(1R,9S)-6-Oxo-11-(phenoxyacetyl)-7,11-diazatricyclo[7.3.1.02,7]trideca-2,4-dien-3-yl]-1-propanesulfonamide	2.34572	NOT FOUND		red
L87	87	(2R)-2-[(4Z,7Z,10Z,13Z,16Z,19Z)-4,7,10,13,16,19-Docosahexaenoyloxy]-3-[(7Z,10Z,13Z,16Z)-7,10,13,16-docosatetraenoyloxy]propyl 2-(trimethylammonio)ethyl phosphate	2.65947	NOT FOUND		red
L88	88	3-[(4Z,7Z,10Z,13Z,16Z)-4,7,10,13,16-Docosapentaenoyloxy]-2-hydroxypropyl (15Z)-15-tetracosenoate	2.80969	NOT FOUND		red

## Sheet: Sheet5
	Description	Ensembl Gene ID		dP/WP ratio sort
1	60S acidic ribosomal protein family	AT5G47700	red	0.116733
2	Legume lectin family protein	AT1G53070	red	0.126376
3	Lactoylglutathione lyase / glyoxalase I family protein	AT5G48480	red	0.159689
4	Acyl-CoA N-acyltransferases (NAT) superfamily protein	AT2G39020	red	0.168062
5	syntaxin of plants 71	AT3G09740	red	0.225805
6	methionine--tRNA ligase, putative / methionyl-tRNA synthetase, putative / MetRS, putative	AT4G13780	red	0.226824
7	Ribosomal protein S21e	AT3G53890	red	0.231618
8	Prolyl oligopeptidase family protein	AT2G47390	red	0.247704
9	regulatory particle triple-A ATPase 6A	AT5G19990	red	0.253592
10	homolog of anti-oxidant 1	AT1G66240	red	0.255633
11	RNA-binding (RRM/RBD/RNP motifs) family protein	AT4G09040	red	0.258741
12	ribosomal protein S27	AT3G61110	red	0.259576
13	NAD(P)-linked oxidoreductase superfamily protein	AT2G37760	red	0.260214
14	purple acid phosphatase 29	AT5G63140	red	0.271337
15	serine carboxypeptidase-like 42	AT5G42240	red	0.276211
16	Peroxidase superfamily protein	AT5G19890	red	0.287474
17	thioredoxin 2	AT5G39950	red	0.304833
18	chloroplast RNA-binding protein 31B	AT5G50250	red	0.313539
19	IQ-domain 28	AT1G14380	red	0.313639
20	polygalacturonase inhibiting protein 1	AT5G06860	red	0.313985
21	dehydroquinate dehydratase, putative / shikimate dehydrogenase, putative	AT3G06350	red	0.322072
22	NAD(P)-binding Rossmann-fold superfamily protein	AT2G33590	red	0.32446
23	Arginyl-tRNA synthetase, class Ic	AT4G26300	red	0.328348
24	GDSL-like Lipase/Acylhydrolase superfamily protein	AT3G48460	red	0.329703
25	villin 4	AT4G30160	red	0.330933
26	selenium-binding protein 2	AT4G14040	green	0.331153
27	Pathogenesis-related thaumatin superfamily protein	AT5G40020	green	0.33179
28	Glycosyl hydrolase family protein	AT3G19620	green	0.333612
29	PsbP-like protein 1	AT3G55330	green	0.340872
30	alpha/beta-Hydrolases superfamily protein	AT1G35420	green	0.341127
31	Kinase-related protein of unknown function (DUF1296)	AT1G29370	green	0.344548
32	LOCATED IN: cell wall, plant-type cell wall; EXPRESSED IN: 23 plant structures; EXPRESSED DURING: 14 growth stages; CONTAINS InterPro DOMAIN/s: WD40-like Beta Propeller (InterPro:IPR011659), Six-bladed beta-propeller, TolB-like (InterPro:IPR011042); BEST Arabidopsis thaliana protein match is: DPP6 N-terminal domain-like protein (TAIR:AT1G21680.1); Has 8461 Blast hits to 5060 proteins in 1257 spec…	AT1G21670	green	0.353998
33	nudix hydrolase homolog 14	AT4G11980	green	0.357931
34	small ubiquitin-like modifier 2	AT5G55160	green	0.359221
35	unknown protein; LOCATED IN: apoplast, chloroplast stroma, chloroplast, chloroplast envelope; EXPRESSED IN: 23 plant structures; EXPRESSED DURING: 14 growth stages; Has 81 Blast hits to 81 proteins in 28 species: Archae - 0; Bacteria - 2; Metazoa - 0; Fungi - 0; Plants - 62; Viruses - 0; Other Eukaryotes - 17 (source: NCBI BLink).	AT1G16080	green	0.36035
36	ribosomal protein L5	AT3G25520	green	0.362537
37	alpha/beta-Hydrolases superfamily protein	AT2G32520	green	0.362714
38	amidase 1	AT1G08980	green	0.365707
39	GDSL-like Lipase/Acylhydrolase superfamily protein	AT4G01130	green	0.368143
40	Nascent polypeptide-associated complex (NAC), alpha subunit family protein	AT4G10480	green	0.370014
41	Glyoxalase/Bleomycin resistance protein/Dioxygenase superfamily protein	AT1G67280	green	0.375405
42	aconitase 2	AT4G26970	green	0.379258
43	serine carboxypeptidase-like 34	AT5G23210	green	0.382069
44	copper/zinc superoxide dismutase 3	AT5G18100	green	0.383898
45	Peptidase M20/M25/M40 family protein	AT4G17830	green	0.387078
46	glutathione synthetase 2	AT5G27380	green	0.387535
47	geranylgeranyl reductase	AT4G38460	green	0.389805
48	Plant invertase/pectin methylesterase inhibitor superfamily	AT3G49220	green	0.390694
49	serine carboxypeptidase-like 29	AT4G30810	green	0.395509
50	Uroporphyrinogen decarboxylase	AT3G14930	green	0.398175
51	receptor-like protein kinase-related family protein	AT4G23170	green	0.399864
52	Pyridoxal phosphate (PLP)-dependent transferases superfamily protein	AT4G33680	green	0.399988
53	Pseudouridine synthase/archaeosine transglycosylase-like family protein	AT1G19920	green	0.401245
54	GroES-like zinc-binding alcohol dehydrogenase family protein	AT5G51970	green	0.404014
55	phosphoglucose isomerase 1	AT4G24620	green	0.41009
56	receptor-like protein kinase-related family protein	AT5G48540	green	0.410117
57	haloacid dehalogenase-like hydrolase family protein	AT5G53850	green	0.411255
58	Peptidase M20/M25/M40 family protein	AT4G38220	green	0.417904
59	ribosomal protein L20	ATCG00660	green	0.417949
60	oxidoreductase, zinc-binding dehydrogenase family protein	AT4G21580	green	0.41956
61	purple acid phosphatase 26	AT5G34850	green	0.423178
62	Nucleotide-diphospho-sugar transferases superfamily protein	AT2G02500	green	0.424344
63	Protein phosphatase 2C family protein	AT5G53140	green	0.426193
64	pyrophosphorylase 6	AT5G09650	green	0.430101
65	DC1 domain-containing protein	AT1G60420	green	0.430336
66	Galactose oxidase/kelch repeat superfamily protein	AT3G07720	green	0.430596
67	subtilase family protein	AT5G45650	green	0.431196
68	Double Clp-N motif protein	AT4G25370	green	0.43194
69	cystathionine beta-lyase	AT3G57050	green	0.432597
70	Glycosyl hydrolases family 32 protein	AT1G12240	green	0.437253
71	Class I glutamine amidotransferase-like superfamily protein	AT3G14990	green	0.447039
72	cysteine synthase C1	AT3G61440	green	0.447183
73	pyrimidine 1	AT3G17810	green	0.447813
74	methyl esterase 3	AT2G23610	green	0.449115
75	RmlC-like cupins superfamily protein	AT4G14710	green	0.451961
76	cyanase	AT3G23490	green	0.455374
77	Pyruvate kinase family protein	AT3G22960	green	0.45645
78	Receptor-like protein kinase-related family protein	AT3G22060	green	0.458361
79	Eukaryotic aspartyl protease family protein	AT1G09750	green	0.461428
80	centrin2	AT3G50360	green	0.463621
81	RmlC-like cupins superfamily protein	AT1G07750	green	0.463996
82	MLP-like protein 43	AT1G70890	green	0.464678
83	glutathione S-transferase TAU 20	AT1G78370	green	0.466504
84	unknown protein; FUNCTIONS IN: molecular_function unknown; INVOLVED IN: biological_process unknown; LOCATED IN: chloroplast, plasma membrane; EXPRESSED IN: 24 plant structures; EXPRESSED DURING: 13 growth stages; Has 30201 Blast hits to 17322 proteins in 780 species: Archae - 12; Bacteria - 1396; Metazoa - 17338; Fungi - 3422; Plants - 5037; Viruses - 0; Other Eukaryotes - 2996 (source: NCBI BLin…	AT5G40450	green	0.466537
85	allene oxide synthase	AT5G42650	green	0.466951
86	alpha/beta-Hydrolases superfamily protein	AT3G47560	green	0.468619
87	Pyridoxal phosphate (PLP)-dependent transferases superfamily protein	AT3G01120	green	0.471757
88	FK506-binding protein 15 kD-1	AT3G25220	green	0.476218
89	alpha-galactosidase 1	AT5G08380	green	0.47715
90	Bifunctional inhibitor/lipid-transfer protein/seed storage 2S albumin superfamily protein	AT2G13820	green	0.479935
91	translationally controlled tumor protein	AT3G16640	green	0.482567
92	methyl-CPG-binding domain 10	AT1G15340	green	0.485106
93	Cupredoxin superfamily protein	AT1G20340	green	0.487386
94	Cyclophilin-like peptidyl-prolyl cis-trans isomerase family protein	AT2G36130	green	0.488607
95	glutamate synthase 1	AT5G04140	green	0.489125
96	Nucleoside diphosphate kinase family protein	AT4G09320	green	0.491364
97	Enolase	AT2G36530	green	0.494577
98	aminopeptidase M1	AT4G33090	green	0.496215
99	sterol carrier protein 2	AT5G42890	green	0.496716
100	thioredoxin 3	AT5G42980	green	0.501113
101	N-terminal nucleophile aminohydrolases (Ntn hydrolases) superfamily protein	AT4G31300	green	0.50159
102	purine biosynthesis 4	AT1G74260	green	0.50204
103	DNAJ heat shock N-terminal domain-containing protein	AT4G39150	green	0.505199
104	Aldolase-type TIM barrel family protein	AT5G13420	green	0.505775
105	sulfite oxidase	AT3G01910	green	0.507494
106	Uroporphyrinogen decarboxylase	AT2G40490	green	0.510176
107	early nodulin-like protein 13	AT5G25090	green	0.512163
108	Cytosol aminopeptidase family protein	AT2G24200	green	0.516754
109	Plant L-ascorbate oxidase	AT5G21100	green	0.517884
110	phosphoribosylformylglycinamidine cyclo-ligase, chloroplast / phosphoribosyl-aminoimidazole synthetase / AIR synthase (PUR5)	AT3G55010	green	0.519924
111	thioredoxin F-type 1	AT3G02730	green	0.525797
112	branched-chain aminotransferase4	AT3G19710	green	0.525883
113	aldehyde dehydrogenase 6B2	AT2G14170	green	0.525941
114	lactoylglutathione lyase family protein / glyoxalase I family protein	AT1G08110	green	0.528925
115	sulfotransferase 16	AT1G74100	green	0.538218
116	triosephosphate isomerase	AT3G55440	green	0.541246
117	lipid transfer protein 6	AT3G08770	green	0.542963
118	methionine synthase 2	AT3G03780	green	0.545982
119	SHV3-like 2	AT1G66970	green	0.546467
120	GroES-like zinc-binding alcohol dehydrogenase family protein	AT3G19450	green	0.5525
121	fructose-bisphosphate aldolase 2	AT4G38970	green	0.556306
122	NAD(P)-binding Rossmann-fold superfamily protein	AT2G05990	green	0.557174
123	triosephosphate isomerase	AT2G21170	green	0.560538
124	FGGY family of carbohydrate kinase	AT4G30310	green	0.568303
125	chloroplast RNA binding	AT1G09340	green	0.572312
126	sedoheptulose-bisphosphatase	AT3G55800	green	0.574776
127	Phosphoglucomutase/phosphomannomutase family protein	AT1G70730	green	0.576924
128	4-hydroxy-3-methylbut-2-enyl diphosphate synthase	AT5G60600	green	0.589875
129	ferredoxin-NADP(+)-oxidoreductase 1	AT5G66190	green	0.608922
130	IQ-domain 32	AT1G19870	green	0.629509
131	Ribulose bisphosphate carboxylase (small chain) family protein	AT5G38430	green	0.631959
132	Lactate/malate dehydrogenase family protein	AT1G53240	green	0.63339
133	saposin B domain-containing protein	AT5G01800	green	1.33326
134	CLP protease proteolytic subunit 3	AT1G66670	green	1.3335
135	zinc finger (C2H2 type) family protein	AT5G16470	green	1.37432
136	cold, circadian rhythm, and RNA binding 1	AT4G39260	green	1.37449
137	FUNCTIONS IN: molecular_function unknown; INVOLVED IN: biological_process unknown; LOCATED IN: chloroplast outer membrane, thylakoid, chloroplast thylakoid membrane, chloroplast, chloroplast envelope; EXPRESSED IN: 21 plant structures; EXPRESSED DURING: 13 growth stages; BEST Arabidopsis thaliana protein match is: outer envelope membrane protein 7 (TAIR:AT3G52420.1); Has 26 Blast hits to 26 prote…	AT3G63160	green	1.37654
138	ankyrin repeat-containing 2B	AT2G17390	green	1.38008
139	ubiquitin family protein	AT2G17200	green	1.48416
140	copper chaperone	AT3G56240	green	1.53356
141	SNF7 family protein	AT4G29160	green	1.55155
142	glycosylphosphatidylinositol-anchored lipid protein transfer 1	AT1G27950	green	1.56861
143	O-methyltransferase 1	AT5G54160	green	1.70816
144	RNA binding Plectin/S10 domain-containing protein	AT4G25740	green	1.71958
145	ethylene-forming enzyme	AT1G05010	green	2.01239
146	Bacterial sec-independent translocation protein mttA/Hcf106	AT5G28750	green	2.09012
147	CONTAINS InterPro DOMAIN/s: Ubiquitin-conjugating enzyme/RWD-like (InterPro:IPR016135), Ubiquitin-fold modifier-conjugating enzyme 1 (InterPro:IPR014806); Has 269 Blast hits to 269 proteins in 110 species: Archae - 0; Bacteria - 0; Metazoa - 175; Fungi - 0; Plants - 42; Viruses - 0; Other Eukaryotes - 52 (source: NCBI BLink).	AT1G27530	green	2.12562
148	methionine aminopeptidase 1B	AT1G13270	green	2.15949
149	BURP domain-containing protein	AT5G25610	green	2.21107
150	ribosomal protein S18	ATCG00650	green	2.26429
151	60S acidic ribosomal protein family	AT2G27720	green	2.27538
152	U1 small nuclear ribonucleoprotein-70K	AT3G50670	green	2.36128
153	P4H isoform 2	AT3G06300	green	2.49455
154	Endosomal targeting BRO1-like domain-containing protein	AT1G15130	green	2.9805
155	nuclear factor Y, subunit C4	AT5G63470	green	3.07158
156	Glycoprotein membrane precursor GPI-anchored	AT5G19250	green	3.39133
157	acyl-activating enzyme 7	AT3G16910	green	7.31792

## Sheet: Sheet6
		Name	SORT ratio dP/WP	CID from PubChem	KEGG
M12	12	Niacin	0.165436	938	C00153	green
M5	5	Pyridoxine	0.0260118	1054	C00314	green
M50	50	Aminolevulinic acid	4.49261	137	C00430	red
M4	4	Salicylic acid	0.02498	338	C00805	green
M34	34	g-Guanidinobutyrate	0.503389	500	C01035	green
L8	8	Stearic acid- FA 18:0	0.147745	5281	C01530	green
L34	34	Calcitriol	0.47319	5280453	C01673	green
M51	51	Nopaline	17.8298	108012	C01682	red
M25	25	Hexitol	0.317044	453	C01697	green
M3	3	3',5,7-Trihydroxy-4'-methoxyflavanone	0.0243272	69304032	C01709	green
M15	15	Desaminotyrosine	0.204695	10394	C01744	green
M37	37	L-Pyroglutamic acid	0.646506	7405	C01879	green
M30	30	Gly-Leu	0.41841	92843	C02155	green
M1	1	N-Acetyl-L-leucine	0.00757876	70912	C02710	green
L43	43	3beta-hydroxy-4beta-methyl-5alpha-cholest-7-ene-4alpha-carboxylic acid	0.590989	440507	C04840	green
M6	6	D-Panthenol	0.039174	131204	C05944	green
M7	7	Panthenol	0.0403078	4678	C05944	green
M14	14	Paraldehyde	0.19697	31264	C07834	green
L60	60	dyclonine	1.32331	3180	C07881	red
L30	30	behenic acid- FA 18:1	0.411928	8215	C08281	green
M46	46	Aesculin	2.35799	5281417	C09264	red
M41	41	tranexamic acid	1.60022	5526	C12535	red
L82	82	(+/-)12(13)-DiHOME- FAO2 18:1	2.14656	10236635	C14829	red
M2	2	Decanamide	0.0150484	75347		green
M8	8	2-Indolinecarboxylic acid	0.080238	2776400		green
M9	9	Methylnitronitrosoguanidine	0.138374	135436526		green
M10	10	(3S,4S)-4-Ethoxy-1-methyl-3-pyrrolidinamine	0.143267	122235828		green
M11	11	MF0875000	0.144282	7594		green
M13	13	1734412	0.195428			green
M16	16	MFCD01824331	0.212843			green
M17	17	Ethyl lactate	0.224711	7344		green
M18	18	2,2,2-Trifluoroethanol-d3	0.234036	2724851		green
M19	19	MFCD06637650	0.265009	10845705		green
M20	20	MFCD00134195	0.267686	144415		green
M21	21	Prolinamide	0.270052	111306		green
M22	22	(3-Aminopropyl)diethanolamine	0.273519	21088		green
M23	23	1,4,5,6-Tetrahydrocyclopenta[c]pyrazole-3-carbohydrazide	0.292524	776841		green
M24	24	4-Nitroaniline	0.315868	7475		green
M26	26	Dimethyl acetylsuccinate	0.334847	112039		green
M27	27	Brassylic acid	0.363365	10458		green
M28	28	NP-008993	0.3718			green
M29	29	Hypoxanthin	0.375586	135413509		green
M31	31	(7E)-7-Nonene-3,5-diyn-1-ol	0.433391			green
M32	32	N,N-Dimethylacetamide	0.463839	31374		green
M33	33	Valerophenone	0.47594	66093		green
M35	35	4,10-Undecadiynal	0.556127	5283360		green
M36	36	Diethyl diallylmalonate	0.641283	76664		green
M38	38	hydroxypyrone	0.652963	68130		green
M39	39	1804947	0.671485	1804947		green
M40	40	L-(+)-Valinol	1.46534	79019		red
M42	42	(±)-Malic Acid	1.7714	525		red
M43	43	(4aR,8aR)-Decahydroquinoxaline	1.78913	15650611		red
M44	44	1-Allyl-5-oxo-3-pyrrolidinecarboxylic acid	2.09357	3152393		red
M45	45	GE1459320	2.28317			red
M47	47	Myristyl sulfate	2.62877	5248		red
M48	48	2-Dodecylbenzenesulfonic acid	4.26346	25457		red
M49	49	Benzenesulfonic acid, 4-methyl-, dodecyl ester	4.47905	82417		red
M52	52	MFCD00133379	37.1184	103817273		red
M53	53	amfepentorex	112.667	71877		red
M54	54	MFCD01100690	147.777			red
M55	55	2,6-Dimethyl-1-(3-[3-methyl-5-isoxazolyl]-propanyl)-4-[2n-methyl-2h-tetrazol-5-yl]-phenol	229.719	1498		red
L1	1	4,6-CHOLESTADIEN-3-ONE	0.0323728	3034666		green
L2	2	Squalene	0.0582745	638072		green
L3	3	MFCD00086285	0.0771824	NOT FOUND		green
L4	4	2-Hydroxy(~2~H_5_)-1,3-propanediyl diicosanoate	0.0963982	NOT FOUND		green
L5	5	MFCD04118181	0.119514	NOT FOUND		green
L6	6	MFCD00058479	0.135849	NOT FOUND		green
L7	7	FZ5600000	0.143603	NOT FOUND		green
L9	9	MFCD00222192	0.170541	NOT FOUND		green
L10	10	Isocetyl stearate	0.181739	91410		green
L11	11	Ethyl myristate- WE 16:0	0.225787	31283		green
L12	12	MFCD00072323	0.239337	NOT FOUND		green
L13	13	MFCD17015265	0.242977	NOT FOUND		green
L14	14	Triolein-1,2,3,7,8,9,10-13C7	0.279313	162230204		green
L15	15	(1Z)-2-Hydroxy-N-[(2S,3S,4R)-1,3,4-trihydroxy-2-octadecanyl]nonadecanimidic acid	0.282271	NOT FOUND		green
L16	16	(23Z)-23-Dotriacontenoic acid	0.291924	NOT FOUND		green
L17	17	3-[(9Z,12Z)-9,12-Octadecadienoyloxy]-2-[(9Z)-9-octadecenoyloxy]propyl tetracosanoate	0.308698	NOT FOUND		green
L18	18	MFCD00022609	0.310875	316411437		green
L19	19	1-(14-methylhexadecanoyl)pyrrolidine	0.319205	6430518		green
L20	20	MFCD00187725	0.323032	NOT FOUND		green
L21	21	4829	0.331614	NOT FOUND		green
L22	22	RCL T233714	0.333131	NOT FOUND		green
L23	23	Tetrahydrodeoxycorticosterone	0.342408	65553		green
L24	24	(1Z)-N-[(2S,3R,8E)-1,3-Dihydroxy-8-octadecen-2-yl]nonadecanimidic acid	0.351272	NOT FOUND		green
L25	25	[Similar to: 4-tert-Butylcalix[4]arene tetraacetic acid; ΔMass: -156.0086 Da]	0.362551	NOT FOUND		green
L26	26	Cetyl oleate- WE 16:0/18:1	0.379817	5377655		green
L27	27	N-[(2S,3S,4R,8E)-1,3,4-Trihydroxy-8-octadecen-2-yl]icosanamide	0.38812	NOT FOUND		green
L28	28	(2S,3R)-3-Hydroxy-2-(tricosanoylamino)octadecyl 5-acetamido-6-[(1S,2R)-2-({5-acetamido-3,5-dideoxy-6-[(1R,2R)-1,2,3-trihydroxypropyl]-beta-L-threo-hex-2-ulopyranonosyl}oxy)-1,3-dihydroxypropyl]-3,5-di deoxy-beta-L-threo-hex-2-ulopyranonosyl-(2->3)-beta-D-galactopyranosyl-(1->4)-beta-D-glucopyranoside	0.397341	NOT FOUND		green
L29	29	2-Hydroxy-3-(octanoyloxy)propyl 22-methyltricosanoate	0.399138	NOT FOUND		green
L31	31	6-deoxoteasterone	0.429574	11144580		green
L32	32	Octadecyl 3-(3,5-di-tert-butyl-4-hydroxyphenyl)propionate	0.444601	16386		green
L33	33	1-alpha-linolenoyl-2-arachidoyl-sn-glycerol	0.463518	9543764		green
L35	35	1765773	0.476802	52936433		green
L36	36	MFCD00154359	0.487271	NOT FOUND		green
L37	37	TETRAC	0.498734	65552		green
L38	38	17-Phenylandrostenol	0.541171	25068278		green
L39	39	(2Z,4Z,6E,8Z,10E,12E,14Z,16E)-17-(4-Hydroxy-2,6,6-trimethyl-2-cyclohexen-1-yl)-2,6,11,15-tetramethyl-2,4,6,8,10,12,14,16-heptadecaoctaenal	0.546244	NOT FOUND		green
L40	40	2-Hydroxy-N-(1,3,4-trihydroxy-2-octadecanyl)tricosanamide	0.5548	NOT FOUND		green
L41	41	MFCD00093627	0.573456	NOT FOUND		green
L42	42	MFCD01912679	0.58524	NOT FOUND		green
L44	44	(2S)-1-Hydroxy-3-[(5Z,8Z,11Z,14Z,17Z)-5,8,11,14,17-icosapentaenoyloxy]-2-propanyl (7Z,10Z,13Z,16Z)-7,10,13,16-docosatetraenoate	0.618271	NOT FOUND		green
L45	45	15-(5-hydroxy-6-methylhept-6-en-2-yl)-7,7,12,16-tetramethylpentacyclo[9.7.0.0Âa,Âl.0Âl,â¸.0ÂaÂ?,Âaâ¶]octadecan-6-ol	0.623372	NOT FOUND		green
L46	46	Ubiquinone-10	0.629588	5281915		green
L47	47	3,5-cholestadien-7-one	0.657033	5283627		green
L48	48	octocrylene	0.660674	22571		green
L49	49	9H-Purin-6-amine, 9-[5-O-[hydroxy[[hydroxy[3-hydroxy-4-[[3-[[2-[[3-hydroxy-1-oxo-8-[3-oxo-2-[(2E)-2-penten-1-yl]cyclopentyl]octyl]thio]ethyl]amino]-3-oxopropyl]amino]-2,2-dimethyl-4-oxobutoxy]phosphin yl]oxy]phosphinyl]-3-O-phosphonopentofuranosyl]-, ion(4-)	0.674237	NOT FOUND		green
L50	50	1-(4-Methoxyphenyl)-2-oxopyrrolidine-4-carboxylic acid	1.2008	NOT FOUND		red
L51	51	MFCD00155340	1.20668	NOT FOUND		red
L52	52	MFCD00186106	1.22673	NOT FOUND		red
L53	53	24-Methyl-9,19-cyclolanost-25-en-3-yl palmitate	1.23435	NOT FOUND		red
L54	54	(1E,2S)-2-Carboxy-1-{(2E)-2-[(2S)-2,6-dicarboxy-2,3-dihydro-4(1H)-pyridinylidene]ethylidene}-6-hydroxy-2,3-dihydro-1H-indolium-5-yl 2-O-{2-O-[(2E)-3-(4-hydroxy-3-methoxyphenyl)-2-propenoyl]-beta-D-glu copyranuronosyl}-beta-D-glucopyranoside	1.24891	NOT FOUND		red
L55	55	MFCD09866778	1.24891	NOT FOUND		red
L56	56	2,2,6,6-Tetramethyl-4-piperidinyl stearate	1.28829	14113416		red
L57	57	Bis(3,5-bis(trifluoromethyl)phenyl)(2',6'-bis(dimethylamino)-3,6-dimethoxybiphenyl-2-yl)phosphine	1.29288	121237780		red
L58	58	S-{1-[5-(6-Amino-9H-purin-9-yl)-4-hydroxy-3-(phosphonooxy)tetrahydro-2-furanyl]-3,5,9-trihydroxy-8,8-dimethyl-3,5-dioxido-10,14-dioxo-2,4,6-trioxa-11,15-diaza-3lambda~5~,5lambda~5~-diphosphaheptadecan -17-yl} hexadecanethioate	1.30324	NOT FOUND		red
L59	59	Kaempferol 3-apioside-7-rhamnosyl- (1->6) - (2"- (E) -caffeoylgalactoside)	1.30324	44259038		red
L61	61	MFCD00032257	1.34063	NOT FOUND		red
L62	62	MFCD25541458	1.35589	NOT FOUND		red
L63	63	(2S)-2,3-Bis[(5Z,8Z,11Z,14Z,17Z)-5,8,11,14,17-icosapentaenoyloxy]propyl (13Z,16Z)-13,16-docosadienoate	1.40714	NOT FOUND		red
L64	64	Acetoxymethyl 2-(3-[2-(acetoxymethoxy)-2-oxoethoxy]-4-{bis[2-(acetoxymethoxy)-2-oxoethyl]amino}phenyl)-1H-indole-6-carboxylate	1.41757	NOT FOUND		red
L65	65	dilauroyl peroxide	1.5062	7773		red
L66	66	MFCD00133847	1.50758	NOT FOUND		red
L67	67	Triacontyl docosanoate	1.53041	157611		red
L68	68	Erucamide	1.54352	5365371		red
L69	69	MFCD00019870	1.57296	NOT FOUND		red
L70	70	MFCD03461159	1.60667	NOT FOUND		red
L71	71	N,N'-[(3R,6S,10E,12R,16R,19S,23E,25R)-11,24-Dihydroxy-4,7,17,20-tetramethyl-3,16-bis[(methylsulfanyl)methyl]-2,5,8,15,18,21-hexaoxo-6,19-bis(sulfanylmethyl)-1,14-dithia-4,7,10,17,20,23-hexaazacyclohex acosa-10,23-diene-12,25-diyl]bis(3-hydroxy-2-quinolinecarboxamide)	1.65187	NOT FOUND		red
L72	72	Melissyl lignocerate	1.65436	50594558		red
L73	73	(25R)-3-Oxocholest-4-en-26-al	1.66171	86290155		red
L74	74	Cholesteryl oleyl carbonate	1.70642	6364539		red
L75	75	MFCD00688167	1.72176	NOT FOUND		red
L76	76	6428727	1.73593	4365431		red
L77	77	5-{11-Hydroxy-11-[5'-(1-hydroxyundecyl)octahydro-2,2'-bifuran-5-yl]-5-oxoundecyl}-3-(2-oxopropyl)dihydro-2(3H)-furanone	1.75684	NOT FOUND		red
L78	78	Sulfaphenazole	1.8488	5335		red
L79	79	1,1,1-TRIS(DIPHENYLPHOSPHINOMETHYL)ETHANE	2.09685	423856		red
L80	80	MFCD00041919	2.09905	374373044		red
L81	81	MFCD06199773	2.11941	NOT FOUND		red
L83	83	MFCD00093342	2.1618	NOT FOUND		red
L84	84	2-(Pentadecanoyloxy)-1,3-propanediyl (13Z,16Z,13'Z,16'Z)bis(-13,16-docosadienoate)	2.1957	NOT FOUND		red
L85	85	MFCD02076817	2.34522	NOT FOUND		red
L86	86	N-[(1R,9S)-6-Oxo-11-(phenoxyacetyl)-7,11-diazatricyclo[7.3.1.02,7]trideca-2,4-dien-3-yl]-1-propanesulfonamide	2.34572	NOT FOUND		red
L87	87	(2R)-2-[(4Z,7Z,10Z,13Z,16Z,19Z)-4,7,10,13,16,19-Docosahexaenoyloxy]-3-[(7Z,10Z,13Z,16Z)-7,10,13,16-docosatetraenoyloxy]propyl 2-(trimethylammonio)ethyl phosphate	2.65947	NOT FOUND		red
L88	88	3-[(4Z,7Z,10Z,13Z,16Z)-4,7,10,13,16-Docosapentaenoyloxy]-2-hydroxypropyl (15Z)-15-tetracosenoate	2.80969	NOT FOUND		red

## Sheet: total
AT5G47700	red
AT1G53070	red
AT5G48480	red
AT2G39020	red
AT3G09740	red
AT4G13780	red
AT3G53890	red
AT2G47390	red
AT5G19990	red
AT1G66240	red
AT4G09040	red
AT3G61110	red
AT2G37760	red
AT5G63140	red
AT5G42240	red
AT5G19890	red
AT5G39950	red
AT5G50250	red
AT1G14380	red
AT5G06860	red
AT3G06350	red
AT2G33590	red
AT4G26300	red
AT3G48460	red
AT4G30160	red
AT4G14040	green
AT5G40020	green
AT3G19620	green
AT3G55330	green
AT1G35420	green
AT1G29370	green
AT1G21670	green
AT4G11980	green
AT5G55160	green
AT1G16080	green
AT3G25520	green
AT2G32520	green
AT1G08980	green
AT4G01130	green
AT4G10480	green
AT1G67280	green
AT4G26970	green
AT5G23210	green
AT5G18100	green
AT4G17830	green
AT5G27380	green
AT4G38460	green
AT3G49220	green
AT4G30810	green
AT3G14930	green
AT4G23170	green
AT4G33680	green
AT1G19920	green
AT5G51970	green
AT4G24620	green
AT5G48540	green
AT5G53850	green
AT4G38220	green
ATCG00660	green
AT4G21580	green
AT5G34850	green
AT2G02500	green
AT5G53140	green
AT5G09650	green
AT1G60420	green
AT3G07720	green
AT5G45650	green
AT4G25370	green
AT3G57050	green
AT1G12240	green
AT3G14990	green
AT3G61440	green
AT3G17810	green
AT2G23610	green
AT4G14710	green
AT3G23490	green
AT3G22960	green
AT3G22060	green
AT1G09750	green
AT3G50360	green
AT1G07750	green
AT1G70890	green
AT1G78370	green
AT5G40450	green
AT5G42650	green
AT3G47560	green
AT3G01120	green
AT3G25220	green
AT5G08380	green
AT2G13820	green
AT3G16640	green
AT1G15340	green
AT1G20340	green
AT2G36130	green
AT5G04140	green
AT4G09320	green
AT2G36530	green
AT4G33090	green
AT5G42890	green
AT5G42980	green
AT4G31300	green
AT1G74260	green
AT4G39150	green
AT5G13420	green
AT3G01910	green
AT2G40490	green
AT5G25090	green
AT2G24200	green
AT5G21100	green
AT3G55010	green
AT3G02730	green
AT3G19710	green
AT2G14170	green
AT1G08110	green
AT1G74100	green
AT3G55440	green
AT3G08770	green
AT3G03780	green
AT1G66970	green
AT3G19450	green
AT4G38970	green
AT2G05990	green
AT2G21170	green
AT4G30310	green
AT1G09340	green
AT3G55800	green
AT1G70730	green
AT5G60600	green
AT5G66190	green
AT1G19870	green
AT5G38430	green
AT1G53240	green
AT5G01800	green
AT1G66670	green
AT5G16470	green
AT4G39260	green
AT3G63160	green
AT2G17390	green
AT2G17200	green
AT3G56240	green
AT4G29160	green
AT1G27950	green
AT5G54160	green
AT4G25740	green
AT1G05010	green
AT5G28750	green
AT1G27530	green
AT1G13270	green
AT5G25610	green
ATCG00650	green
AT2G27720	green
AT3G50670	green
AT3G06300	green
AT1G15130	green
AT5G63470	green
AT5G19250	green
AT3G16910	green
C00153	green
C00314	green
C00430	red
C00805	green
C01035	green
C01530	green
C01673	green
C01682	red
C01697	green
C01709	green
C01744	green
C01879	green
C02155	green
C02710	green
C04840	green
C05944	green
C05944	green
C07834	green
C07881	red
C08281	green
C09264	red
C12535	red
C14829	red
