# Supplementary material for: Identification of DIR1-Dependant Cellular Responses in Guard Cell Systemic Acquired Resistance
Source: Front Mol Biosci. 2021 Dec 17;8:746523. doi: 10.3389/fmolb.2021.746523 (PMC8718647; doi:10.3389/fmolb.2021.746523)
Supplement: Supplementary file 2 [file Table3.XLSX]

## Sheet: proteins
Supplemental Table 2: Total proteins, metabolites, and lipids identified by LC MS/MS from guard cells of wild type WS ecotype and dir1 knockout mutant under control and priming conditions.
Accession	Description	Biological Process	Cellular Component	Molecular Function	Pfam IDs	Entrez Gene ID	Ensembl Gene ID	Gene Symbol	KEGG Pathway Accessions	KEGG Pathways	Reactome Pathways	WikiPathways	dM1 Abundance: F1: Sample, dir1, control	Normalized dM1	dM2Abundance: F2: Sample, dir1, control	Normalized dM2	dM3 Abundance: F15: Sample, dir1, control	Normalized dM3	dM4 Abundance: F16: Sample, dir1, control	Normalized dM4	dM mean	dM SD	dP1 Abundance: F3: Sample, dir1, primed	Normalized dP1	dP2 Abundance: F4: Sample, dir1, primed	Normalized dP2	dP3 Abundance: F5: Sample, dir1, primed	Normalized dP3	dP4 Abundance: F6: Sample, dir1, primed	Normalized dP4	dP mean	dP SD	dP/dM ratio	dP/dM pval	WM1 Abundance: F7: Sample, WS, control	Normalized WM1	WM2 Abundance: F8: Sample, WS, control	Normalized WM2	WM3 Abundance: F9: Sample, WS, control	Normalized WM3	WM4 Abundance: F10: Sample, WS, control	Normalized WM4	WM Mean Normalized	WM SD	dM/WM ratio	dM/WM pval	WP1 Abundance: F11: Sample, WS, primed	Normalized WP1	WP2 Abundance: F12: Sample, WS, primed
AT5G47700.2	60S acidic ribosomal protein family	metabolic process;regulation of biological process	cytoplasm;cytosol;membrane;nucleus;ribosome	enzyme regulator activity;protein binding;structural molecule activity	Pf00428	834821	AT5G47700	AT5G47700	ath03010	Ribosome	Nonsense Mediated Decay (NMD) independent of the Exon Junction Complex (EJC); Nonsense Mediated Decay (NMD) enhanced by the Exon Junction Complex (EJC); Formation of a pool of free 40S subunits; GTP hydrolysis and joining of the 60S ribosomal subunit; L13a-mediated translational silencing of Ceruloplasmin expression; SRP-dependent cotranslational protein targeting to membrane		1.04484e+06	1.04484e+06	58021.3	72489.7	262226	1.08686e+06	305167	645690	712470	470699	36928.5	58987	23950.3	93989.6	160661	278984	159349	192034	155999	86140			177740	501552	544245	975199	1.4206e+06	1.55441e+06	2.54432e+06	1.46517e+06	1.12408e+06	486906	0.633824	0.2698	2691279	1.02784e+06	713425
AT1G53070.1	Legume lectin family protein	response to stimulus	cytosol;extracellular;membrane		Pf00139	841741	AT1G53070	AT1G53070					4.83189e+06	4.83189e+06	3.95848e+06	4.94558e+06	750583	3.11099e+06	503345	1.06501e+06	3.48837e+06	1.82059e+06	422083	674206	16326.2	64069.8	296947	515642	591659	713019	491734	257746			4.40744e+06	1.24371e+07	2.3209e+06	4.15867e+06	5.00028e+06	5.47128e+06	7.55453e+06	4.35034e+06	6.60434e+06	3.93134e+06	0.528193	0.2004	4.89209e+06	1.86837e+06	1.74948e+06
AT5G48480.1	Lactoylglutathione lyase / glyoxalase I family protein		cytoplasm;cytosol			834903	AT5G48480	AT5G48480					1.7816e+06	1.7816e+06	1.92875e+06	2.40971e+06	326419	1.35293e+06	194430	411386	1.48891e+06	839264	347224	554632	1196.56	4695.7	9060.06	15732.6	440521	530880	276485	266432			18110.1	51103.6	781734	1.40074e+06	755598	826771	1.87444e+06	1.07941e+06	839506	575696	1.77355	0.2491	3.62195e+06	1.38328e+06	1.17129e+06
AT2G39020.1	Acyl-CoA N-acyltransferases (NAT) superfamily protein	metabolic process	cytoplasm	catalytic activity	Pf00583, Pf08445, Pf13302, Pf13420, Pf13508, Pf13673	818488	AT2G39020	AT2G39020					0	0	0	0	0	0	0	0	0	0	111588	178242	604.203	2371.11	26317.3	45699.3	4417.59	5323.72	57909.1	71552.1			74066.1	209002	157195	281668	243432	266362	399814	230236	246817	33173.8	0		1.14953e+06	439024	142687
AT3G09740.1	syntaxin of plants 71	cell organization and biogenesis;transport	endoplasmic reticulum;membrane;nucleus	protein binding;transporter activity	Pf05739	820132	AT3G09740	SYP71	ath04130	SNARE interactions in vesicular transport			1.07518e+06	1.07518e+06	825577	1.03145e+06	117501	487014	55132.8	116653	677573	459804	92673	148029	1868.22	7331.53	22395.2	38888.8	190174	229182	105858	88288.8			223689	631212	392227	702806	1.00326e+06	1.09776e+06	2.63895e+06	1.51966e+06	987861	409612	0.685899	0.288	2.01335e+06	768930	282880
AT4G13780.1	methionine--tRNA ligase, putative / methionyl-tRNA synthetase, putative / MetRS, putative	metabolic process;response to stimulus	cytoplasm;cytosol	catalytic activity;nucleotide binding;RNA binding	Pf00133, Pf01588, Pf09334	827012	AT4G13780	AT4G13780	ath00450; ath00970	Selenocompound metabolism; Aminoacyl-tRNA biosynthesis			338686	338686	246618	308116	69342.3	287407	6393.55	13527.8	236935	150420	77289.4	123457	3841.48	15075.3	37743.7	65541.1	68844.5	82965.8	71759.7	38890.7			57670.3	162736	146201	261969	253658	277551	687821	396087	274586	95639.8	0.86288	0.6874	1.27756e+06	487921	128834
AT3G53890.1	Ribosomal protein S21e	metabolic process	cytoplasm;ribosome	structural molecule activity	Pf01249	824556	AT3G53890	AT3G53890	ath03010	Ribosome	Nonsense Mediated Decay (NMD) independent of the Exon Junction Complex (EJC); Nonsense Mediated Decay (NMD) enhanced by the Exon Junction Complex (EJC); Ribosomal scanning and start codon recognition; Formation of a pool of free 40S subunits; GTP hydrolysis and joining of the 60S ribosomal subunit; L13a-mediated translational silencing of Ceruloplasmin expression; Formation of the ternary complex…		82929.1	82929.1	26538.6	33156.3	12993.7	53855.6	1180.98	2498.77	43110	33908.6	18898.8	30187.5	4955.9	19448.7	3681.58	6392.99	44226.3	53297.9	27331.8	17197.2			29705.1	83822.8	50089.5	89752.2	112385	122972	178817	102973	99880	17351.2	0.431618	0.0246	453858	173335	38186
AT2G47390.1	Prolyl oligopeptidase family protein	metabolic process		catalytic activity	Pf00326, Pf01738	819352	AT2G47390	AT2G47390					811642	811642	702178	877276	164354	681210	97658.9	206632	644190	302873	160849	256930	34195.4	134195	120611	209438	155406	187282	196961	44116.9			129755	366148	441751	791546	586450	641691	1.67493e+06	964523	690977	253564	0.932289	0.8206	3.56232e+06	1.36051e+06	303817
AT5G19990.1	regulatory particle triple-A ATPase 6A	metabolic process;regulation of biological process;response to stimulus	cytoplasm;cytosol;membrane;nucleus;proteasome	catalytic activity;nucleotide binding;protein binding;RNA binding	Pf00004, Pf00910, Pf01057, Pf01078, Pf05496, Pf06068, Pf06414, Pf07724, Pf07726, Pf07728, Pf13191, Pf13207, Pf13401	832121	AT5G19990	RPT6A	ath03050	Proteasome	Antigen processing: Ubiquitination & Proteasome degradation; Ub-specific processing proteases; Signaling by WNT; Cdc20:Phospho-APC/C mediated degradation of Cyclin A; Hedgehog 'on' state; Orc1 removal from chromatin; Regulation of DNA replication; TCF dependent signaling in response to WNT; UCH proteinases; Cross-presentation of soluble exogenous antigens (endosomes); Degradation of DVL; Removal …		522933	522933	388412	485268	115235	477623	44659.9	94493.9	395079	201367	149272	238437	5274.79	20700.2	3319.71	5764.61	229673	276783	135421	123052			107494	303329	533567	956065	390553	427341	1.05965e+06	610209	574236	284052	0.688009	0.3431	2.57271e+06	982557	257429
AT1G66240.1	homolog of anti-oxidant 1	cellular homeostasis;transport	cytoplasm;cytosol;membrane	metal ion binding	Pf00403	842940	AT1G66240	ATX1				Cadmium and glutathione	558343	558343	291786	364547	68650.3	284539	102183	216205	355908	147947	65593.7	104775	6826.87	26791	173755	301722	78406.4	94489	131944	102497			146445	413243	240087	430197	532132	582256	893559	514563	485065	78496.6	0.733734	0.1739	2.01271e+06	768686	162956
AT4G09040.1	RNA-binding (RRM/RBD/RNP motifs) family protein		nucleus	RNA binding	Pf00076, Pf13893, Pf14259	826483	AT4G09040	AT4G09040					254265	254265	153187	191386	31068.5	128771	43329.4	91678.9	166525	71516.1	52729.1	84225.8	5251.25	20607.7	46457.7	80672.8	54527	65711.5	62804.4	25333.6			73500.4	207406	216129	387268	220616	241397	493236	284034	280026	78065.6	0.594678	0.0757	928272	354522	135770
AT3G61110.1	ribosomal protein S27	cell organization and biogenesis;metabolic process	cytoplasm;cytosol;ribosome	metal ion binding;structural molecule activity	Pf01667	825283	AT3G61110	RS27A	ath03010	Ribosome	Nonsense Mediated Decay (NMD) independent of the Exon Junction Complex (EJC); Nonsense Mediated Decay (NMD) enhanced by the Exon Junction Complex (EJC); Ribosomal scanning and start codon recognition; Formation of a pool of free 40S subunits; GTP hydrolysis and joining of the 60S ribosomal subunit; L13a-mediated translational silencing of Ceruloplasmin expression; Formation of the ternary complex…		1.58684e+06	1.58684e+06	1.15839e+06	1.44724e+06	354118	1.46774e+06	119103	252004	1.18846e+06	627329	263385	420713	2629.52	10319.1	289338	502428	405854	489102	355641	201767			310104	875062	852676	1.52786e+06	882493	965619	2870357	1.65292e+06	1.25536e+06	391954	0.946703	0.8624	4.82309e+06	1.84202e+06	876606
AT2G37760.1	NAD(P)-linked oxidoreductase superfamily protein	metabolic process;response to stimulus	cytoplasm;cytosol	catalytic activity;nucleotide binding	Pf00248	818353	AT2G37760	AT2G37760; AKR4C8			RA biosynthesis pathway; Fructose biosynthesis; Synthesis of bile acids and bile salts via 27-hydroxycholesterol; Pregnenolone biosynthesis; Synthesis of bile acids and bile salts via 7alpha-hydroxycholesterol; Estrogen biosynthesis; Catabolism of glucuronate to xylulose-5-phosphate; Glutathione conjugation; Synthesis of Prostaglandins (PG) and Thromboxanes (TX); Synthesis of bile acids and bile …		684305	684305	621831	776894	48663.1	201697	58298.9	123352	446562	331695	203951	325777	30196.7	118503	10015	17390.8	226065	272435	183526	122443			42587	120174	258764	463662	593588	649501	1.02176e+06	588387	455431	236506	0.980527	0.9667	1.80008e+06	687479	222741
AT5G63140.1	purple acid phosphatase 29	metabolic process	extracellular	catalytic activity;metal ion binding	Pf00149	836435	AT5G63140	PAP29					159655	159655	88504.9	110575	17883.6	74123.4	31193.9	66001.7	102589	42697.3	51576	82383.8	7092.1	27831.9	14841	25771.1	134178	161701	74422	55268.8			5955.78	16806.2	243467	436253	258061	282369	601141	346172	270400	180464	0.379396	0.1203	1.15661e+06	441726	144317
AT5G42240.1	serine carboxypeptidase-like 42	metabolic process	extracellular	catalytic activity	Pf00450	834229	AT5G42240	scpl42			Neutrophil degranulation		6.34138e+06	6.34138e+06	4.48697e+06	5.60586e+06	1.25987e+06	5.22188e+06	971106	2.05472e+06	4.80596e+06	1.89206e+06	2.04843e+06	3.27201e+06	95810.5	375994	681673	1.18371e+06	3.08259e+06	3.71489e+06	2.13665e+06	1.39534e+06			988714	2.78999e+06	5.09674e+06	9.13252e+06	6.87981e+06	7.52784e+06	1.23218e+07	7.09564e+06	6.6365e+06	2.70993e+06	0.724171	0.3104	2.92672e+07	1.11776e+07	3.16386e+06
AT5G19890.1	Peroxidase superfamily protein	metabolic process;response to stimulus	cytoplasm;extracellular;nucleus	antioxidant activity;catalytic activity;metal ion binding	Pf00141	832111	AT5G19890	AT5G19890	ath01110; ath00940; ath01100	Biosynthesis of secondary metabolites; Phenylpropanoid biosynthesis; Metabolic pathways			232890	232890	152026	189935	58782.7	243640	88451.1	187150	213404	29063.3	193590	309228	6665.83	26159.1	3300.95	5732.03	233053	280857	155494	140095			7107.44	20056	306366	548958	434025	474908	961718	553813	399434	255483	0.534266	0.1981	2.34266e+06	894700	191615
AT5G39950.1	thioredoxin 2	cellular homeostasis;metabolic process;regulation of biological process;response to stimulus;transport	cytoplasm;cytosol;membrane;mitochondrion	antioxidant activity;catalytic activity	Pf00085, Pf13098, Pf13728, Pf13899, Pf13905	833992	AT5G39950	TRX2					379801	379801	215228	268898	56082.5	232449	46218.3	97791.4	244735	116290	163199	260683	2007.58	7878.44	20053.2	34822	141430	170440	118456	102656				#VALUE!	252239	451971	361560	395617	816018	469910	439166	38766.7	0.557271	0.0193	1.4823e+06	566115	202427
AT5G50250.1	chloroplast RNA-binding protein 31B	defense response;metabolic process;response to stimulus		RNA binding	Pf00076, Pf13893, Pf14259	835090	AT5G50250	CP31B					626804	626804	505982	632156	107811	446853	56444.6	119429	456310	240533	253632	405135	3584.72	14067.7	27252	47322.6	347812	419155	221420	191151			124180	350414	305523	547448	466332	510258	1.19298e+06	686989	523777	138366	0.871191	0.644	1.65115e+06	630601	311731
AT1G14380.1	IQ-domain 28		cytoplasm;membrane	protein binding	Pf00612, Pf13178	838000	AT1G14380	IQD28					111147	111147	384836	480801	27353.2	113373	100267	212151	229368	174113	47427.2	75756.8	14550	57099.3	61436.3	106683	124454	149982	97380.2	35155.4			71679.8	202268	57970	103873	355299	388766	364854	210104	226253	118636	1.01377	0.9774	378810	144674	200248
AT5G06860.1	polygalacturonase inhibiting protein 1	defense response;regulation of biological process;response to stimulus	cytosol;extracellular;Golgi;membrane	enzyme regulator activity;protein binding	Pf08263, Pf13855	830577	AT5G06860	PGIP1					1.35802e+06	1.35802e+06	1.03009e+06	1.28695e+06	255581	1.05932e+06	189421	400787	1.02627e+06	436018	793685	1.26778e+06	2249.85	8829.22	74178.5	128809	1.29901e+06	1.56546e+06	742717	683385			56648.8	159854	1.51977e+06	2.72318e+06	1.47152e+06	1.61013e+06	3.66403e+06	2.10996e+06	1.65078e+06	1.09322e+06	0.621688	0.3294	8.18147e+06	3.12463e+06	674263
AT3G06350.1	dehydroquinate dehydratase, putative / shikimate dehydrogenase, putative	metabolic process	cytosol	catalytic activity;nucleotide binding	Pf01261, Pf01487, Pf01488, Pf08501	819809	AT3G06350	MEE32	ath01230; ath01100; ath00400; ath01110	Biosynthesis of amino acids; Metabolic pathways; Phenylalanine, tyrosine and tryptophan biosynthesis; Biosynthesis of secondary metabolites			518922	518922	206042	257421	65302.4	270663	38017.7	80440	281861	180269	119855	191448	12962.4	50869.2	55704.4	96729.4	154099	185707	131188	59670.1			86827.1	245012	224802	402809	256228	280364	673467	387822	329002	78160.8	0.856717	0.6483	1.68251e+06	642576	166340
AT2G33590.1	NAD(P)-binding Rossmann-fold superfamily protein	metabolic process;response to stimulus		catalytic activity	Pf00106, Pf01073, Pf01370, Pf02719, Pf05368, Pf07993, Pf13460	817925	AT2G33590	AT2G33590; CRL1					58110.9	58110.9	39188.6	48960.9	26979	111821	6814.97	14419.5	58328.2	40320.8	81700.1	130502	694.437	2725.21	28254.9	49064.1	40922.9	49316.9	57902	46008.3			27420.2	77375.3	125651	225146	83273.1	91117	254063	146304	134986	67083	0.432107	0.0979	561149	214312	65472
AT4G26300.1	Arginyl-tRNA synthetase, class Ic	metabolic process	cytoplasm;cytosol;mitochondrion	catalytic activity;nucleotide binding	Pf00750, Pf03485, Pf05746	828736	AT4G26300	emb1027	ath00970	Aminoacyl-tRNA biosynthesis			1.14679e+06	1.14679e+06	1.06098e+06	1.32555e+06	171445	710598	103291	218549	850372	494097	357344	570796	8278.35	32487.1	26317.4	45699.6	426560	514055	290759	252507			111915	315806	650029	1.16475e+06	556493	608911	2.15077e+06	1.23854e+06	832001	444304	1.02208	0.9577	3.27126e+06	1.24935e+06	427821
AT3G48460.1	GDSL-like Lipase/Acylhydrolase superfamily protein	metabolic process	extracellular	catalytic activity	Pf00657	824005	AT3G48460	AT3G48460					7.98916e+06	7.98916e+06	3.78988e+06	4.73494e+06	1.11524e+06	4.6224e+06	1.25111e+06	2.64718e+06	4.99842e+06	2.21237e+06	2.48023e+06	3.96175e+06	23847.7	93586.9	1.51199e+06	2.62553e+06	4.08437e+06	4.92215e+06	2.90075e+06	1.81436e+06			381974	1.07787e+06	4.59645e+06	8.23609e+06	6.94256e+06	7.59651e+06	1.46049e+07	8.41035e+06	6.3302e+06	3.519e+06	0.789615	0.5453	3.72753e+07	1.4236e+07	3.09397e+06
AT4G30160.2	villin 4	cell growth;cell organization and biogenesis;regulation of biological process;response to stimulus	cytoplasm;cytoskeleton;cytosol	protein binding	Pf00626, Pf02209	829139	AT4G30160	VLN4					187588	187588	124223	155200	35931	148925	6569.72	13900.6	126403	76891.5	187859	300073	1888.82	7412.39	54526.3	94683.8	163470	197001	149793	109684			5595.05	15788.3	208067	372821	519846	568813	910061	524066	370372	250823	0.341288	0.1122	1.65903e+06	633611	101857
AT4G14040.1	selenium-binding protein 2	cell organization and biogenesis		protein binding	Pf05694	827040	AT4G14040	SBP2					2.66303e+06	2.66303e+06	2.44123e+06	3.04998e+06	203333	842768	84136.2	178020	1.68345e+06	1.39045e+06	811597	1.29639e+06	73656	289052	297882	517265	1.21552e+06	1.46485e+06	891889	498914			752482	2.12338e+06	895268	1.60417e+06	1.67103e+06	1.82843e+06	2.8684e+06	1.65179e+06	1.80194e+06	235005	0.93424	0.8721	5.54952e+06	2.11945e+06	882121
AT5G40020.1	Pathogenesis-related thaumatin superfamily protein	response to stimulus	extracellular		Pf00314	833999	AT5G40020	AT5G40020					445779	445779	384356	480200	83964.3	348012	67994.1	143866	354464	151153	196533	313927	5264.53	20659.9	54789.3	95140.4	311262	375108	201209	147305			31188.9	88009.9	334416	599219	564934	618147	1.44548e+06	832392	534442	315847	0.663242	0.3436	2351539	898090	279887
AT3G19620.1	Glycosyl hydrolase family protein	metabolic process	extracellular	catalytic activity	Pf00933, Pf01915, Pf14310	821499	AT3G19620	AT3G19620	ath01100; ath00520	Metabolic pathways; Amino sugar and nucleotide sugar metabolism			814153	814153	449924	562119	202749	840348	25164.3	53244.1	567466	365044	430630	687857	5213.5	20459.6	96928.4	168314	462106	556892	358381	273074			110379	311470	752161	1.34775e+06	638968	699156	2.17929e+06	1.25496e+06	903334	487558	0.62819	0.3123	3.48215e+06	1.32989e+06	369337
AT3G55330.1	PsbP-like protein 1	metabolic process		metal ion binding	Pf01789	824699	AT3G55330	PPL1	ath00195; ath01100	Photosynthesis; Metabolic pathways			1.42368e+06	1.42368e+06	1.28693e+06	1.60784e+06	271399	1.12488e+06	181743	384541	1.13524e+06	538580	823891	1.31603e+06	12892.3	50594.1	168290	292232	698935	842300	625288	491277			214236	604538	1.40127e+06	2.51085e+06	1.20063e+06	1.31372e+06	2.98275e+06	1.71764e+06	1.53669e+06	795895	0.738756	0.4354	5.8868e+06	2.24826e+06	818703
AT1G35420.2	alpha/beta-Hydrolases superfamily protein		mitochondrion	catalytic activity	Pf01738, Pf12695, Pf12697	840434	AT1G35420	AT1G35420			Phase I - Functionalization of compounds		219538	219538	311561	389253	41690.1	172796	13139.7	27801.8	202347	148961	91543.1	146225	3682.29	14450.6	52562.3	91273.3	83973.5	101198	88286.6	47392.5				#VALUE!	69621.6	124751	4584.09	5015.89	278692	160487	96751.2	81429.7	2.09141	0.2599	719884	274935	118425
AT1G29370.1	Kinase-related protein of unknown function (DUF1296)		nucleus	protein binding	Pf06972	839812	AT1G29370	AT1G29370					96648.4	96648.4	72231.2	90243.1	21887.2	90717.3	20129.3	42590.7	80049.8	25142.2	58162.4	92904.5	9679.5	37985.8	31173	54131.2	75154.2	90569.7	68897.8	23556.3			38088.2	107478	66245.9	118702	130720	143033	432544	249084	154574	64730.6	0.517872	0.0755	943288	360256	69192.2
AT1G21670.1	LOCATED IN: cell wall, plant-type cell wall; EXPRESSED IN: 23 plant structures; EXPRESSED DURING: 14 growth stages; CONTAINS InterPro DOMAIN/s: WD40-like Beta Propeller (InterPro:IPR011659), Six-bladed beta-propeller, TolB-like (InterPro:IPR011042); BEST Arabidopsis thaliana protein match is: DPP6 N-terminal domain-like protein (TAIR:AT1G21680.1); Has 8461 Blast hits to 5060 proteins in 1257 spec…	metabolic process	extracellular	protein binding	Pf00930, Pf07676	838769	AT1G21670	AT1G21670					3.76523e+06	3.76523e+06	2.80131e+06	3.49986e+06	728653	3.02009e+06	879454	1.8608e+06	3.03649e+06	842277	2.71349e+06	4.33434e+06	192185	754201	1.01958e+06	1.77049e+06	2.29731e+06	2.76853e+06	2.40689e+06	1.3212e+06			618604	1.7456e+06	4.03257e+06	7.22571e+06	3.7734e+06	4.12884e+06	1.04359e+07	6.00958e+06	4.77743e+06	2.38921e+06	0.635591	0.2184	2.84071e+07	1.08491e+07	1.96563e+06
AT4G11980.1	nudix hydrolase homolog 14			catalytic activity;metal ion binding	Pf00293	826805	AT4G11980	NUDX14	ath01100; ath00230; ath01110; ath00500; ath00051	Metabolic pathways; Purine metabolism; Biosynthesis of secondary metabolites; Starch and sucrose metabolism; Fructose and mannose metabolism			144988	144988	112433	140469	17595	72927.1	21777.4	46077.8	101115	49319.5	59880.8	95649.3	992.518	3894.99	2634.82	4575.31	101190	121946	56516.3	53101.9			4202.87	11859.8	58901	105541	122685	134241	116575	67130.6	79693.2	52923.9	1.26881	0.5753	309718	118286	70406.4
AT5G55160.1	small ubiquitin-like modifier 2	metabolic process;response to stimulus	cytoplasm;nucleus	protein binding	Pf00240, Pf11976	835609	AT5G55160	SUMO2	ath03013	RNA transport	Recruitment and ATM-mediated phosphorylation of repair and signaling proteins at DNA double strand breaks; SUMO is proteolytically processed; SUMO is conjugated to E1 (UBA2:SAE1)		576515	576515	671922	839476	86589.6	358893	60086.5	127134	475504	304214	362407	578883	2122.75	8330.43	171762	298262	344009	414571	325012	208251			133518	376765	373454	669169	1.10135e+06	1.20509e+06	1.69905e+06	978412	807359	361458	0.588963	0.2097	2.81444e+06	1.07488e+06	419269
AT1G16080.1	unknown protein; LOCATED IN: apoplast, chloroplast stroma, chloroplast, chloroplast envelope; EXPRESSED IN: 23 plant structures; EXPRESSED DURING: 14 growth stages; Has 81 Blast hits to 81 proteins in 28 species: Archae - 0; Bacteria - 2; Metazoa - 0; Fungi - 0; Plants - 62; Viruses - 0; Other Eukaryotes - 17 (source: NCBI BLink).	metabolic process	extracellular	catalytic activity		838178	AT1G16080	AT1G16080					1.32939e+06	1.32939e+06	1.42808e+06	1.78419e+06	146891	608828	84736	179289	975423	718241	368302	588299	68649.2	269404	34327.2	59608.4	472687	569644	371739	220206			161748	456427	390717	700100	503172	550567	1.52883e+06	880392	646872	185210	1.50791	0.4098	2.12076e+06	809951	376628
AT3G25520.1	ribosomal protein L5	cell organization and biogenesis;cell proliferation;metabolic process;response to stimulus;transport	cytoplasm;cytosol;Golgi;membrane;nucleus;ribosome;vacuole	RNA binding;structural molecule activity	Pf00861, Pf14204	822138	AT3G25520	ATL5	ath03010	Ribosome	Nonsense Mediated Decay (NMD) independent of the Exon Junction Complex (EJC); Nonsense Mediated Decay (NMD) enhanced by the Exon Junction Complex (EJC); Formation of a pool of free 40S subunits; GTP hydrolysis and joining of the 60S ribosomal subunit; L13a-mediated translational silencing of Ceruloplasmin expression; SRP-dependent cotranslational protein targeting to membrane		8.06706e+06	8.06706e+06	7.77474e+06	9.71348e+06	1.30289e+06	5.40018e+06	1.0544e+06	2.23096e+06	6.35292e+06	3.27261e+06	2.01704e+06	3.22188e+06	572560	2.24693e+06	1.74174e+06	3.02449e+06	2.2875e+06	2.7567e+06	2.8125e+06	365897			3.7677e+06	1.06318e+07	4.17821e+06	7.48667e+06	7.64483e+06	8.36493e+06	1.19705e+07	6.8933e+06	8.34418e+06	1.64053e+06	0.761359	0.3184	2.52898e+07	9.65857e+06	3.90592e+06
AT2G32520.1	alpha/beta-Hydrolases superfamily protein	metabolic process;response to stimulus	cytoplasm;cytosol	catalytic activity	Pf01738, Pf02230, Pf05448, Pf09752, Pf12695, Pf12697	817813	AT2G32520	AT2G32520	ath01100; ath01110	Metabolic pathways; Biosynthesis of secondary metabolites			1.23426e+06	1.23426e+06	1.0937e+06	1.36643e+06	156492	648623	108525	229622	869736	528591	495070	790790	8980.49	35242.6	202695	351975	558759	673371	462844	294536			154118	434895	477479	855564	920906	1.00765e+06	2.07341e+06	1.19399e+06	873025	323216	0.996233	0.9919	3.68673e+06	1.40802e+06	465143
AT1G08980.1	amidase 1	metabolic process	cytoplasm;cytosol	catalytic activity	Pf01425	837418	AT1G08980	AMI1					375535	375535	370837	463311	47140.7	195387	66521.3	140750	293746	151133	132466	211592	4717.85	18514.5	36749.2	63814.2	175795	211853	126444	86770.2			66513.1	187689	144239	258454	224208	245327	472063	271841	240828	37042.8	1.21973	0.5218	1.02129e+06	390048	105451
AT4G01130.1	GDSL-like Lipase/Acylhydrolase superfamily protein	metabolic process	extracellular	catalytic activity	Pf00657	828207	AT4G01130	AT4G01130					1.27302e+06	1.27302e+06	960707	1.20027e+06	268904	1.11454e+06	254121	537683	1.03138e+06	335444	515552	823506	48486.5	190278	96068.3	166821	805414	970620	537806	363097			272939	770190	1.20991e+06	2.16795e+06	1.10286e+06	1.20675e+06	2.34177e+06	1.34853e+06	1.37335e+06	584115	0.750993	0.3491	6.33875e+06	2.42087e+06	572173
AT4G10480.1	Nascent polypeptide-associated complex (NAC), alpha subunit family protein	transport	nucleus		Pf01849	826640	AT4G10480	AT4G10480					1.06543e+06	1.06543e+06	993894	1.24174e+06	376809	1.56178e+06	385905	816519	1.17137e+06	313323	620575	991262	155623	610718	303990	527872	1.04535e+06	1.25977e+06	847406	295324			488097	1.37733e+06	1.33625e+06	2.39433e+06	2.21463e+06	2.42323e+06	5.81001e+06	3.34574e+06	2.38516e+06	804151	0.491107	0.0306	8.97001e+06	3.42579e+06	1.19166e+06
AT1G67280.1	Glyoxalase/Bleomycin resistance protein/Dioxygenase superfamily protein	metabolic process;response to stimulus	mitochondrion	catalytic activity;metal ion binding	Pf00903, Pf12681, Pf13669	843048	AT1G67280	AT1G67280	ath00620	Pyruvate metabolism			1.52102e+06	1.52102e+06	1.53086e+06	1.9126e+06	217480	901405	36905	78085.6	1.10328e+06	800268	458485	732352	3995.46	15679.6	10838.8	18821.3	1.07102e+06	1.29071e+06	514391	534902			168958	476771	671258	1.20279e+06	934758	1.02281e+06	1.76419e+06	1.01592e+06	929572	314019	1.18687	0.7001	4.95017e+06	1.89055e+06	422734
AT4G26970.1	aconitase 2	metabolic process;response to stimulus	cytosol;mitochondrion	catalytic activity;metal ion binding	Pf00330, Pf00694	828805	AT4G26970	ACO2	ath01110; ath01200; ath01210; ath00630; ath01230; ath00020; ath01100	Biosynthesis of secondary metabolites; Carbon metabolism; 2-Oxocarboxylic acid metabolism; Glyoxylate and dicarboxylate metabolism; Biosynthesis of amino acids; Citrate cycle (TCA cycle); Metabolic pathways	Iron uptake and transport		4.0303e+06	4.0303e+06	3.71837e+06	4.6456e+06	740986	3.07121e+06	241916	511860	3.06474e+06	1.82105e+06	1.75975e+06	2.81089e+06	31298.3	122825	306992	533085	1.95018e+06	2.3502e+06	1.45425e+06	1.14722e+06			260954	736368	2.32262e+06	4.16175e+06	2.86957e+06	3.13987e+06	6.47313e+06	3.7276e+06	2.9414e+06	1.5285e+06	1.04193	0.9207	1.29261e+07	4.9367e+06	1.92566e+06
AT5G23210.1	serine carboxypeptidase-like 34	metabolic process	extracellular;vacuole	catalytic activity	Pf00450	832385	AT5G23210	SCPL34			Neutrophil degranulation		8.62456e+06	8.62456e+06	7.55003e+06	9.43274e+06	2.0859e+06	8.64554e+06	1.5407e+06	3.25991e+06	7.49069e+06	2.84549e+06	4.224e+06	6.74712e+06	101648	398902	1.28445e+06	2.23042e+06	5.29067e+06	6.37588e+06	3.93808e+06	2.70534e+06			1.98307e+06	5.59589e+06	8.12987e+06	1.45674e+07	9.8e+06	1.07231e+07	1.93309e+07	1.11319e+07	1.05046e+07	3.69878e+06	0.713089	0.244	3.97494e+07	1.51809e+07	4.67927e+06
AT5G18100.1	copper/zinc superoxide dismutase 3	metabolic process;response to stimulus	vacuole	antioxidant activity;catalytic activity;metal ion binding	Pf00080	831928	AT5G18100	CSD3	ath04146	Peroxisome			1.45574e+06	1.45574e+06	1.44286e+06	1.80266e+06	507188	2.10217e+06	402441	851507	1.55302e+06	537114	1.78665e+06	2.85387e+06	848.732	3330.72	161962	281243	1.59083e+06	1.91714e+06	1.2639e+06	1.1736e+06			544517	1.53653e+06	1.52823e+06	2.73834e+06	2.04116e+06	2.23342e+06	4.65333e+06	2.67966e+06	2.29699e+06	554843	0.676111	0.1023	6.71866e+06	2.56596e+06	2.33676e+06
AT4G17830.2	Peptidase M20/M25/M40 family protein	metabolic process	cytosol	catalytic activity;metal ion binding	Pf01546, Pf07687	827506	AT4G17830	AT4G17830					370069	370069	283509	354206	28352.9	117516	16100.9	34067.2	218965	168920	163307	260855	10807	42410.3	4513.08	7836.86	95806.4	115458	106640	97143.6			25756.8	72681.5	191975	343987	237431	259796	558584	321665	249532	123162	0.8775	0.7798	828925	316580	129790
AT5G27380.1	glutathione synthetase 2	metabolic process;response to stimulus	cytosol	catalytic activity;metal ion binding;nucleotide binding;protein binding	Pf03199, Pf03917	832797	AT5G27380	GSH2	ath00480; ath01100; ath00270	Glutathione metabolism; Metabolic pathways; Cysteine and methionine metabolism	Glutathione synthesis and recycling	Cadmium and glutathione	1.70226e+06	1.70226e+06	1.48123e+06	1.8506e+06	325295	1.34827e+06	99053.4	209583	1.27768e+06	742590	569096	909033	25347.3	99471.7	191863	333166	772234	930634	568076	361411			98087.5	276787	721325	1.2925e+06	1.24903e+06	1.36668e+06	2.31132e+06	1.33099e+06	1.06674e+06	527506	1.19774	0.6596	3.65309e+06	1.39517e+06	899177
AT4G38460.1	geranylgeranyl reductase	metabolic process	membrane	catalytic activity;metal ion binding;protein binding	Pf00348	830002	AT4G38460	GGR	ath00900; ath01110; ath01100	Terpenoid backbone biosynthesis; Biosynthesis of secondary metabolites; Metabolic pathways			562091	562091	444139	554891	95704.1	396671	46142.6	97631.2	402821	217310	212672	339707	1325.85	5203.12	72893.4	126578	259362	312562	196012	137351			91029.7	256871	349462	626179	337232	368998	834537	480575	433156	157797	0.929968	0.8288	1.6651e+06	635929	242639
AT3G49220.1	Plant invertase/pectin methylesterase inhibitor superfamily	cell organization and biogenesis;metabolic process;regulation of biological process	membrane	catalytic activity;enzyme regulator activity	Pf01095, Pf04043	824083	AT3G49220	AT3G49220					271690	271690	168892	211007	56646.9	234788	18852.2	39888.5	189343	102717	167217	267101	19092.1	74924.2	1128.41	1959.47	191679	230996	143745	109166			30833.5	87006.9	212643	381021	148229	162191	481023	277001	226805	129126	0.834829	0.6657	1.21929e+06	465665	117964
AT4G30810.1	serine carboxypeptidase-like 29	metabolic process	extracellular;vacuole	catalytic activity	Pf00450	829204	AT4G30810	scpl29			Neutrophil degranulation		410719	410719	284336	355239	65961	273393	41150.3	87068.2	281605	141427	114141	182321	51065.7	200400	77755.9	135021	66909.3	80633.7	149594	46422.4			49707.1	140265	230209	412496	284117	310880	629077	362259	306475	118318	0.918851	0.7964	1.32499e+06	506033	174551
AT3G14930.1	Uroporphyrinogen decarboxylase	metabolic process;response to stimulus	cytoplasm;cytosol	catalytic activity	Pf01208	820722	AT3G14930	HEME1	ath01100; ath01110; ath00860	Metabolic pathways; Biosynthesis of secondary metabolites; Porphyrin and chlorophyll metabolism	Heme biosynthesis		725195	725195	555317	693793	41793.9	173226	28198.1	59663	412969	345760	163172	260640	7496.5	29418.9	18661.7	32405.7	388842	468601	197766	182339			22712.1	64089.7	262951	471165	465581	509437	1.01696e+06	585623	407579	233882	1.01323	0.9802	1.56416e+06	597376	207004
AT4G23170.1	receptor-like protein kinase-related family protein	cell death;defense response;response to stimulus	extracellular	catalytic activity	Pf01657	828416	AT4G23170	EP1					1.74205e+06	1.74205e+06	979388	1.22361e+06	97583.8	404462	114901	243114	903310	704934	568258	907694	4921.2	19312.5	219918	381884	697845	840986	537469	361207			73467.8	207314	238821	427928	760893	832564	1.26936e+06	730971	549694	285732	1.6433	0.3884	3.06246e+06	1.1696e+06	421160
AT4G33680.1	Pyridoxal phosphate (PLP)-dependent transferases superfamily protein	metabolic process;regulation of biological process;response to stimulus	cytosol	catalytic activity;metal ion binding	Pf00155	829510	AT4G33680	AGD2	ath01110; ath01230; ath00300; ath01100	Biosynthesis of secondary metabolites; Biosynthesis of amino acids; Lysine biosynthesis; Metabolic pathways			2.23353e+06	2.23353e+06	2.65446e+06	3.31639e+06	278052	1.15246e+06	75785.7	160352	1.71568e+06	1.36219e+06	638643	1.02012e+06	115594	453631	219539	381224	1.35184e+06	1.62913e+06	871027	502761			171097	482808	802058	1.43716e+06	1.14712e+06	1.25517e+06	2.75783e+06	1.58812e+06	1.19081e+06	491239	1.44077	0.4958	6.92597e+06	2.64514e+06	685197
AT1G19920.1	Pseudouridine synthase/archaeosine transglycosylase-like family protein	cell communication;metabolic process;response to stimulus	cytoplasm;cytosol	catalytic activity;nucleotide binding	Pf01747, Pf14306	838580	AT1G19920	APS2	ath01100; ath00450; ath00920; ath00230; ath00261	Metabolic pathways; Selenocompound metabolism; Sulfur metabolism; Purine metabolism; Monobactam biosynthesis	Transport and synthesis of PAPS		785011	785011	795571	993958	171598	711235	69623.1	147313	659379	361768	300186	479496	26910.2	105605	209474	363747	367486	442864	347928	146025			42602.5	120217	505307	905427	470384	514692	1.25365e+06	721926	565565	337084	1.16588	0.7174	2.81242e+06	1.07411e+06	515547
AT5G51970.2	GroES-like zinc-binding alcohol dehydrogenase family protein	metabolic process	cytoplasm;cytosol;membrane;mitochondrion	catalytic activity;metal ion binding	Pf00107, Pf03435, Pf08240	835272	AT5G51970	AT5G51970	ath01100; ath00040; ath00051	Metabolic pathways; Pentose and glucuronate interconversions; Fructose and mannose metabolism	Catabolism of glucuronate to xylulose-5-phosphate; Fructose biosynthesis		1.53463e+06	1.53463e+06	1.17333e+06	1.46592e+06	238821	989855	152639	322962	1.07834e+06	558821	531318	848690	4237.01	16627.5	119578	207644	650491	783918	464220	359233			146793	414226	690211	1.23674e+06	965593	1.05655e+06	2.45269e+06	1.4124e+06	1.02998e+06	435452	1.04696	0.8959	4.0043e+06	1.52931e+06	509334
AT4G24620.1	phosphoglucose isomerase 1	metabolic process;regulation of biological process	cytosol	catalytic activity	Pf00342	828564	AT4G24620	PGI1	ath01110; ath01100; ath00030; ath00010; ath00520; ath00500; ath01200	Biosynthesis of secondary metabolites; Metabolic pathways; Pentose phosphate pathway; Glycolysis / Gluconeogenesis; Amino sugar and nucleotide sugar metabolism; Starch and sucrose metabolism; Carbon metabolism		Starch Metabolism	2.11635e+06	2.11635e+06	1.8595e+06	2.32319e+06	339264	1.40617e+06	139656	295491	1.5353e+06	915094	973995	1.55579e+06	4134.46	16225.1	34570.9	60031.7	1.03717e+06	1.24991e+06	720490	691052			127350	359362	995092	1.78304e+06	1.13051e+06	1.237e+06	3.13556e+06	1.80564e+06	1.29626e+06	677671	1.18441	0.6892	6.25156e+06	2.38757e+06	759154
AT5G48540.1	receptor-like protein kinase-related family protein	response to stimulus	extracellular		Pf01657	834910	AT5G48540	AT5G48540					1.44575e+06	1.44575e+06	974961	1.21808e+06	240499	996810	154377	326640	996820	482920	716664	1.14475e+06	9028.98	35432.9	308014	534859	1.32921e+06	1.60185e+06	829222	594403			162137	457523	1.27465e+06	2.28396e+06	1.79036e+06	1.959e+06	3.16335e+06	1.82164e+06	1.63053e+06	805673	0.611347	0.2259	7.68455e+06	2.93485e+06	679085
AT5G53850.2	haloacid dehalogenase-like hydrolase family protein	metabolic process	cytoplasm;cytosol	catalytic activity;metal ion binding	Pf00596, Pf00702, Pf13419	835466	AT5G53850	AT5G53850	ath00270; ath01100	Cysteine and methionine metabolism; Metabolic pathways	Methionine salvage pathway		1.28786e+06	1.28786e+06	1.24658e+06	1.55744e+06	215199	891947	71242.5	150739	971995	611932	500870	800054	43307.3	169953	430140	746928	752786	907197	656033	286514			449543	1.26854e+06	817131	1.46417e+06	850729	930862	1.66181e+06	956969	1.15513e+06	256857	0.841457	0.6009	2.92859e+06	1.11847e+06	479401
AT4G38220.2	Peptidase M20/M25/M40 family protein	metabolic process;response to stimulus	cytoplasm;endoplasmic reticulum;Golgi;vacuole	catalytic activity	Pf01546, Pf07687	829978	AT4G38220	AT4G38220; AQI			Aflatoxin activation and detoxification		1.19502e+06	1.19502e+06	843693	1.05408e+06	161806	670647	114249	241735	790371	427637	636280	1.01635e+06	1589.47	6237.63	8011.76	13912.3	554305	668003	426125	433905			45849.5	129380	560909	1.00506e+06	908360	993923	1.90193e+06	1.09524e+06	805900	453290	0.980731	0.9619	3.23224e+06	1.23444e+06	402739
ATCG00660.1	ribosomal protein L20	cell organization and biogenesis;metabolic process	ribosome	RNA binding;structural molecule activity	Pf00453	844735	ATCG00660	rpl20	ath03010	Ribosome			6.10705e+06	6.10705e+06	4.97906e+06	6.22066e+06	1.07136e+06	4.44053e+06	523004	1.1066e+06	4.46871e+06	2.38454e+06	2.65562e+06	4.2419e+06	10103.7	39650.4	37475.1	65074.8	3.29184e+06	3.96706e+06	2.07842e+06	2.02841e+06			594120	1.67651e+06	3.82647e+06	6.8564e+06	4.34809e+06	4.75766e+06	1.09408e+07	6.30035e+06	4.89773e+06	2.32376e+06	0.912405	0.8052	1.72343e+07	6.58204e+06	2.43969e+06
AT4G21580.1	oxidoreductase, zinc-binding dehydrogenase family protein	metabolic process	cytoplasm;cytosol;mitochondrion	catalytic activity;metal ion binding	Pf00107, Pf08240, Pf13602	828243	AT4G21580	AT4G21580			TP53 regulates transcription of several additional cell death genes whose specific roles in p53-dependent apoptosis remain uncertain		1.03723e+06	1.03723e+06	1.01694e+06	1.27053e+06	124173	514667	100569	212791	758803	482049	291117	465010	1446.05	5674.81	298444	518241	352509	424816	353435	203496			146174	412480	461031	826091	620428	678868	1.56382e+06	900538	704494	215367	1.07709	0.8438	2.59339e+06	990455	330494
AT5G34850.1	purple acid phosphatase 26	metabolic process;response to stimulus	cytosol;extracellular;vacuole	antioxidant activity;catalytic activity;metal ion binding	Pf00149, Pf14008	833406	AT5G34850	PAP26					2.48194e+06	2.48194e+06	1.75509e+06	2.19274e+06	274345	1.1371e+06	132050	279400	1.5228e+06	1.01054e+06	875226	1.39802e+06	7529.31	29547.6	442037	767588	1.64517e+06	1.98262e+06	1.04445e+06	726613			356776	1.00676e+06	860985	1.54274e+06	2.61979e+06	2.86656e+06	3.97705e+06	2.29022e+06	1.92657e+06	818370	0.790418	0.5574	7.24509e+06	2.76701e+06	700089
AT2G02500.1	Nucleotide-diphospho-sugar transferases superfamily protein	metabolic process	cytoplasm	catalytic activity	Pf00483, Pf01128, Pf12804	814779	AT2G02500	ISPD	ath00900; ath01110; ath01100	Terpenoid backbone biosynthesis; Biosynthesis of secondary metabolites; Metabolic pathways			478895	478895	321820	402070	73494.4	304617	47726	100981	321641	163481	119587	191020	13440.6	52745.5	85761.9	148924	203154	244824	159378	70324.3			122982	347035	219835	393908	265064	290031	876133	504528	383876	90961.1	0.837878	0.5306	1.51667e+06	579242	157981
AT5G53140.1	Protein phosphatase 2C family protein	metabolic process		catalytic activity;metal ion binding	Pf00481	835395	AT5G53140	AT5G53140					824809	824809	628041	784651	87117.8	361082	128075	270988	560383	285007	312442	499072	1403.61	5508.28	86089	149492	303156	365340	254853	190476			119076	336013	207892	372509	807835	883929	1.37431e+06	791409	595965	282034	0.940294	0.865	1020590	389779	271901
AT5G09650.1	pyrophosphorylase 6	defense response;metabolic process;response to stimulus	cytoplasm;cytosol;membrane	catalytic activity;metal ion binding	Pf00719	830824	AT5G09650	PPa6	ath00190	Oxidative phosphorylation	Mitochondrial tRNA aminoacylation; Pyrophosphate hydrolysis; Cytosolic tRNA aminoacylation		1.16191e+07	1.16191e+07	1.31974e+07	1.64884e+07	1.32587e+06	5.4954e+06	930281	1.96834e+06	8.89281e+06	6.44505e+06	4.77419e+06	7.62595e+06	132630	520486	1.28704e+06	2.23491e+06	5.98665e+06	7.21462e+06	4.39899e+06	3.08493e+06			359858	1.01546e+06	3.38281e+06	6.06145e+06	6.32283e+06	6.9184e+06	1.52765e+07	8.79712e+06	5.69811e+06	3.32426e+06	1.56066	0.4122	2.89148e+07	1.1043e+07	3.87576e+06
AT1G60420.1	DC1 domain-containing protein	cell growth;cell organization and biogenesis;cellular homeostasis;metabolic process;regulation of biological process;response to stimulus	cytosol	antioxidant activity;catalytic activity	Pf00085, Pf00578, Pf03107, Pf07649, Pf08534, Pf13098, Pf13899, Pf13905	842337	AT1G60420	AT1G60420					537009	537009	605375	756334	84205.6	349012	48498.7	102616	436243	277806	264736	422870	6156.03	24158.4	27309.9	47423.1	326460	393423	221969	186650			46828.5	132142	258909	463922	369123	403892	855656	492737	373173	164894	1.16901	0.7097	1.7671e+06	674883	201829
AT3G07720.1	Galactose oxidase/kelch repeat superfamily protein	response to stimulus	cytoplasm;cytosol;nucleus	protein binding	Pf01344, Pf07646, Pf13415, Pf13418, Pf13854, Pf13964	819963	AT3G07720	AT3G07720					221823	221823	244773	305810	50493.5	209283	26269	55581.5	198125	104245	97586.5	155878	24321.2	95445	68363.2	118711	126510	152459	130623	24970.1			109579	309214	102423	183524	222610	243578	263132	151527	221961	69567.2	0.89261	0.7168	684967	261600	168221
AT5G45650.1	subtilase family protein	metabolic process	extracellular	catalytic activity	Pf00082, Pf02225, Pf05922	834605	AT5G45650	AT5G45650					454451	454451	253366	316547	78286.3	324478	79807.5	168861	316084	116749	108449	173229	12216.4	47941.3	62838.9	109118	181680	218946	137309	64684.1			61696.2	174096	292436	523998	290924	318327	598066	344401	340206	143606	0.929098	0.8031	1.07103e+06	409043	163524
AT4G25370.1	Double Clp-N motif protein	metabolic process		nucleotide binding;protein binding	Pf02861	828640	AT4G25370	AT4G25370					581856	581856	421207	526240	80953.6	335534	57994.6	122708	391585	207984	249417	398401	10650.6	41796.9	1144.65	1987.65	335658	404508	211673	190315			83785.1	236428	245308	439551	344019	376424	860342	495435	386959	111510	1.01195	0.97	1.55213e+06	592781	182772
AT3G57050.1	cystathionine beta-lyase	metabolic process		catalytic activity	Pf00155, Pf00266, Pf01053, Pf01212, Pf02347	824872	AT3G57050	CBL	ath00450; ath01110; ath01230; ath00270; ath01100	Selenocompound metabolism; Biosynthesis of secondary metabolites; Biosynthesis of amino acids; Cysteine and methionine metabolism; Metabolic pathways	Degradation of cysteine and homocysteine; Cysteine formation from homocysteine		1.55643e+06	1.55643e+06	1.40248e+06	1.75221e+06	202406	838923	81710	172887	1.08011e+06	721069	622014	993561	26345.2	103388	67490.7	117196	661557	797254	502850	398676			139793	394472	633214	1.13462e+06	1.31399e+06	1.43776e+06	2.37657e+06	1.36857e+06	1.08385e+06	477542	0.996546	0.9934	2.86527e+06	1.09429e+06	495885
AT1G12240.1	Glycosyl hydrolases family 32 protein	metabolic process;regulation of biological process;response to stimulus	endoplasmic reticulum;Golgi;membrane;organelle lumen;vacuole	catalytic activity	Pf00251, Pf08244, Pf11837	837777	AT1G12240	ATBETAFRUCT4	ath00500; ath00052; ath01100	Starch and sucrose metabolism; Galactose metabolism; Metabolic pathways			548168	548168	599501	748996	44114.6	182845	3148.72	6662.25	371668	337842	161610	258144	1980.98	7774.08	48244.9	83776.3	340922	410852	190137	156452			52173.1	147224	133918	239959	187280	204921	394282	227050	204789	41013.3	1.81488	0.3646	1.12639e+06	430187	177839
AT3G14990.1	Class I glutamine amidotransferase-like superfamily protein	metabolic process;regulation of biological process;response to stimulus	cytoplasm;cytosol;membrane;nucleus;vacuole	catalytic activity;protein binding	Pf01965, Pf13278	820728	AT3G14990	AT3G14990; DJ1A					7.7646e+06	7.7646e+06	3.21344e+06	4.01476e+06	543439	2.25243e+06	445233	942049	3.74346e+06	2.96166e+06	1.95768e+06	3.12706e+06	13524.5	53074.8	582736	1.01191e+06	2.1178e+06	2.5522e+06	1.68606e+06	1.2194e+06			505747	1.42713e+06	1.80129e+06	3.22762e+06	2.53205e+06	2.77056e+06	6.00288e+06	3.4568e+06	2.72053e+06	908226	1.376	0.5335	8.85804e+06	3.38303e+06	1.84075e+06
AT3G61440.1	cysteine synthase C1	metabolic process;response to stimulus	mitochondrion	catalytic activity;metal ion binding	Pf00291	825317	AT3G61440	CYSC1	ath00270; ath01200; ath00460; ath01100; ath00920; ath01110; ath01230	Cysteine and methionine metabolism; Carbon metabolism; Cyanoamino acid metabolism; Metabolic pathways; Sulfur metabolism; Biosynthesis of secondary metabolites; Biosynthesis of amino acids			3.37895e+06	3.37895e+06	2.23542e+06	2.79286e+06	389370	1.61384e+06	360563	762900	2.13714e+06	1.17394e+06	1.06828e+06	1.7064e+06	131039	514245	364187	632403	1.47472e+06	1.77721e+06	1.15757e+06	586268			224622	633846	1.01054e+06	1.81072e+06	1.74728e+06	1.91186e+06	4.76246e+06	2.7425e+06	1.77473e+06	867621	1.2042	0.6372	8.05417e+06	3.07602e+06	1.03363e+06
AT3G17810.1	pyrimidine 1	cell communication;metabolic process;response to stimulus	cytoplasm;membrane	catalytic activity	Pf01180	821049	AT3G17810	PYD1	ath00240; ath00770; ath00410; ath01100	Pyrimidine metabolism; Pantothenate and CoA biosynthesis; beta-Alanine metabolism; Metabolic pathways	Pyrimidine catabolism		1.09718e+06	1.09718e+06	845570	1.05643e+06	189020	783441	71906.9	152145	772297	436268	396205	632869	69097	271161	250107	434305	674811	813227	537891	204148			227589	642217	581235	1.04148e+06	612792	670514	1.1939e+06	687519	760432	188293	1.0156	0.9618	4.25103e+06	1.62354e+06	408940
AT2G23610.1	methyl esterase 3		cytoplasm	catalytic activity	Pf00561, Pf12697	816893	AT2G23610	MES3	ath00901; ath01110	Indole alkaloid biosynthesis; Biosynthesis of secondary metabolites			579710	579710	561277	701239	33984.7	140859	39103.2	82736.7	376136	310147	214748	343023	6223.05	24421.4	63628.6	110490	301365	363181	210279	146203			234511	661750	154638	277087	382844	418906	808227	465424	455792	158963	0.825237	0.6637	1.13882e+06	434933	209431
AT4G14710.5	RmlC-like cupins superfamily protein	metabolic process;regulation of biological process	cytoplasm;cytosol;membrane;nucleus	catalytic activity;metal ion binding	Pf02311, Pf03079, Pf07883	827122	AT4G14710	ATARD2					2.13254e+06	2.13254e+06	2.45614e+06	3.06861e+06	393722	1.63188e+06	171533	362939	1.799e+06	1.12744e+06	1.0782e+06	1.72224e+06	29439.1	115529	92843.3	161220	1.24958e+06	1.50589e+06	876222	741977			79107.7	223229	1.10815e+06	1.98562e+06	1.4413e+06	1.57706e+06	3.0024e+06	1.72895e+06	1.37872e+06	788562	1.30483	0.5637	5.13605e+06	1.96154e+06	830767
AT3G23490.1	cyanase	metabolic process;response to stimulus	cytosol	catalytic activity;DNA binding;protein binding	Pf02560	821930	AT3G23490	CYN	ath00910	Nitrogen metabolism			609838	609838	704135	879720	123244	510817	61005.6	129079	532364	310785	298713	477143	51638	202646	45850.6	79618.6	392627	473162	308143	172587			88035.5	248421	384630	689194	438220	479498	869198	500535	479412	180565	1.11045	0.7782	1.60773e+06	614018	290691
AT3G22960.1	Pyruvate kinase family protein	metabolic process;response to stimulus	cytosol	catalytic activity;metal ion binding;nucleotide binding	Pf00224, Pf02887, Pf03328	821870	AT3G22960	PKP-ALPHA	ath01200; ath00010; ath01110; ath01100; ath01230; ath00230; ath00620	Carbon metabolism; Glycolysis / Gluconeogenesis; Biosynthesis of secondary metabolites; Metabolic pathways; Biosynthesis of amino acids; Purine metabolism; Pyruvate metabolism			2.01057e+06	2.01057e+06	1.80763e+06	2.25839e+06	414526	1.71811e+06	555028	1.17436e+06	1.79036e+06	466268	823357	1.31517e+06	3832.97	15041.9	220210	382390	1.52612e+06	1.83916e+06	887940	725408			585855	1.65318e+06	859276	1.53968e+06	2.1769e+06	2.38195e+06	3.39306e+06	1.95392e+06	1.88218e+06	376235	0.951213	0.7696	4.93982e+06	1.8866e+06	786530
AT3G22060.1	Receptor-like protein kinase-related family protein	response to stimulus	extracellular;vacuole		Pf01657	821768	AT3G22060	AT3G22060					783472	783472	493765	616892	205085	850030	91435.2	193464	610964	295100	558824	892626	26237.5	102965	321268	557874	480646	579235	533175	281521			87093.3	245763	551617	988407	613423	671204	1.63939e+06	944055	712357	341219	0.857666	0.6688	4.66754e+06	1.78261e+06	507857
AT1G09750.1	Eukaryotic aspartyl protease family protein	defense response;metabolic process;regulation of biological process;response to stimulus	extracellular	catalytic activity;nucleotide binding	Pf00026, Pf14541, Pf14543	837504	AT1G09750	AT1G09750					3.39016e+07	3.39016e+07	2.53923e+07	3.17243e+07	6.3776e+06	2.64336e+07	7.56773e+06	1.60122e+07	2.70179e+07	7.97916e+06	1.21465e+07	1.94019e+07	5.34283e+06	2.09671e+07	1.08518e+07	1.88439e+07	2.74885e+07	3.31269e+07	2.3085e+07	5.84971e+06			4.25473e+06	1.20061e+07	2.40572e+07	4.31066e+07	4.43102e+07	4.8484e+07	9.04215e+07	5.207e+07	3.89167e+07	1.83146e+07	0.694251	0.2785	1.49392e+08	5.70553e+07	1.36271e+07
AT3G50360.1	centrin2	regulation of biological process;response to stimulus	cytoplasm;membrane	metal ion binding;protein binding	Pf00036, Pf13202, Pf13405, Pf13499, Pf13833	824198	AT3G50360	CEN2	ath04626	Plant-pathogen interaction	Formation of Incision Complex in GG-NER; DNA Damage Recognition in GG-NER		296650	296650	132407	165425	51245.2	212399	123995	262355	234207	57439.8	119400	190721	1313.87	5156.1	38069.1	66106.2	217136	261675	130915	100859			75211.6	212235	156735	280844	288502	315678	372366	214430	255797	51061.9	0.9156	0.5946	696810	266123	160012
AT1G07750.1	RmlC-like cupins superfamily protein		cytosol;Golgi	metal ion binding	Pf00190	837290	AT1G07750	AT1G07750					659639	659639	585177	731099	92816.7	384703	53387.8	112961	472101	282176	330336	527655	2013.61	7902.12	147563	256240	391248	471501	315824	204618			96117.9	271229	286881	514044	664085	726638	1.35996e+06	783144	573764	232597	0.822814	0.5983	2.24379e+06	856938	255189
AT1G70890.1	MLP-like protein 43	defense response;response to stimulus			Pf00407	843427	AT1G70890	MLP43					603201	603201	495094	618553	79987	331527	13226.4	27985.1	395317	278120	66467.3	106170	48728.3	191227	149687	259928	300386	362000	229831	93750.8			149596	422135	261152	467941	645157	705927	815830	469802	516451	128227	0.765448	0.459	1.12612e+06	430082	182280
AT1G78370.1	glutathione S-transferase TAU 20	metabolic process;regulation of biological process;response to stimulus	cytoplasm;cytosol;extracellular;nucleus	catalytic activity;protein binding	Pf00043, Pf02798, Pf13409, Pf13410, Pf13417, Pf14497	844173	AT1G78370	GSTU20	ath00480	Glutathione metabolism			4.9371e+07	4.9371e+07	4.2518e+07	5.31205e+07	5.94352e+06	2.46345e+07	4.01801e+06	8.50154e+06	3.39069e+07	2.11322e+07	1.82386e+07	2.9133e+07	1.36893e+06	5.37215e+06	1.36879e+07	2.37687e+07	2.03303e+07	2.45004e+07	2.06936e+07	9.08183e+06			6.83067e+06	1.9275e+07	1.55844e+07	2.79246e+07	3.33003e+07	3.6437e+07	6.00149e+07	3.456e+07	2.95492e+07	7.76204e+06	1.14747	0.712	1.35673e+08	5.18155e+07	1.89778e+07
AT5G40450.1	unknown protein; FUNCTIONS IN: molecular_function unknown; INVOLVED IN: biological_process unknown; LOCATED IN: chloroplast, plasma membrane; EXPRESSED IN: 24 plant structures; EXPRESSED DURING: 13 growth stages; Has 30201 Blast hits to 17322 proteins in 780 species: Archae - 12; Bacteria - 1396; Metazoa - 17338; Fungi - 3422; Plants - 5037; Viruses - 0; Other Eukaryotes - 2996 (source: NCBI BLin…	cell organization and biogenesis;metabolic process	cytosol;membrane;nucleus	catalytic activity		834043	AT5G40450	AT5G40450					3.78387e+06	3.78387e+06	3.45878e+06	4.32127e+06	688798	2.8549e+06	753724	1.59477e+06	3.1387e+06	1.19429e+06	1.84567e+06	2.94814e+06	157170	616792	645920	1.12163e+06	3.28794e+06	3.96236e+06	2.16223e+06	1.35364e+06			834675	2.35531e+06	1.89296e+06	3.39188e+06	4.23377e+06	4.63256e+06	6.76073e+06	3.89322e+06	3.56825e+06	955804	0.879621	0.5947	9.75771e+06	3.72662e+06	1.89863e+06
AT5G42650.1	allene oxide synthase	defense response;metabolic process;response to stimulus	membrane;mitochondrion	catalytic activity;metal ion binding	Pf00067	834273	AT5G42650	AOS	ath01110; ath01100; ath00592	Biosynthesis of secondary metabolites; Metabolic pathways; alpha-Linolenic acid metabolism			2.64861e+06	2.64861e+06	2.98334e+06	3.72728e+06	640594	2.65511e+06	242024	512087	2.38577e+06	1.34808e+06	987097	1.57672e+06	293966	1.15363e+06	508247	882561	1.46189e+06	1.76175e+06	1.34366e+06	345631			494827	1.39632e+06	2.06633e+06	3.70252e+06	1.92412e+06	2.10537e+06	5.90597e+06	3.401e+06	2.6513e+06	1.0863e+06	0.899849	0.7694	1.30753e+07	4.99367e+06	1.56145e+06
AT3G47560.2	alpha/beta-Hydrolases superfamily protein		cytosol;membrane	catalytic activity	Pf00561, Pf08386, Pf08840, Pf12695, Pf12697	823910	AT3G47560	AT3G47560					700776	700776	619602	774108	89355.1	370356	43397.4	91822.7	484266	315104	321978	514305	7405.13	29060.3	57991.5	100701	243384	293307	234343	188319			20958.5	59141.4	236422	423630	411531	450295	878600	505949	359754	203321	1.3461	0.5313	1.26125e+06	481691	200860
AT3G01120.1	Pyridoxal phosphate (PLP)-dependent transferases superfamily protein	metabolic process		catalytic activity	Pf00266, Pf01053, Pf01212, Pf03841	821292	AT3G01120	MTO1	ath01110; ath01230; ath00920; ath00450; ath00270; ath01100	Biosynthesis of secondary metabolites; Biosynthesis of amino acids; Sulfur metabolism; Selenocompound metabolism; Cysteine and methionine metabolism; Metabolic pathways	Degradation of cysteine and homocysteine; Cysteine formation from homocysteine		4.1799e+06	4.1799e+06	4.10594e+06	5.12982e+06	470204	1.94888e+06	325129	687927	2.98663e+06	2.03126e+06	1.72114e+06	2.74923e+06	12925.8	50725.5	798474	1.38653e+06	2.28826e+06	2.75762e+06	1.73603e+06	1.12168e+06			440682	1.24353e+06	1.60389e+06	2.87391e+06	3.23653e+06	3.5414e+06	5.51151e+06	3.17385e+06	2.70817e+06	1.01386e+06	1.10282	0.8144	8.78901e+06	3.35666e+06	1.61561e+06
AT3G25220.1	FK506-binding protein 15 kD-1	metabolic process	endoplasmic reticulum;organelle lumen	catalytic activity	Pf00254	822115	AT3G25220	FKBP15-1					1.79581e+06	1.79581e+06	750954	938215	358302	1.48508e+06	570110	1.20627e+06	1.35634e+06	368356	798850	1.27603e+06	49990.8	196182	594037	1.03153e+06	793285	956002	864936	403818			616508	1.73968e+06	611346	1.09543e+06	1.72017e+06	1.88219e+06	2.92737e+06	1.68575e+06	1.60077e+06	346932	0.84731	0.3713	6.69447e+06	2.55672e+06	693055
AT5G08380.1	alpha-galactosidase 1	cell organization and biogenesis;metabolic process	extracellular	catalytic activity	Pf02065, Pf10566	830736	AT5G08380	AGAL1	ath00603; ath00600; ath00052; ath00561	Glycosphingolipid biosynthesis - globo and isoglobo series; Sphingolipid metabolism; Galactose metabolism; Glycerolipid metabolism	Glycosphingolipid metabolism; Neutrophil degranulation		4.78882e+06	4.78882e+06	7.40564e+06	9.25234e+06	1.01381e+06	4.20198e+06	1.21148e+06	2.56332e+06	5.20162e+06	2.85999e+06	4.44635e+06	7.10228e+06	144903	568650	2.24892e+06	3.9052e+06	4.54757e+06	5.48037e+06	4.26412e+06	2.41452e+06			1.89133e+06	5.33703e+06	2.43954e+06	4.37125e+06	3.35509e+06	3.67112e+06	8.43822e+06	4.85922e+06	4.55966e+06	711579	1.14079	0.6783	2.01909e+07	7.71124e+06	5.77235e+06
AT2G13820.1	Bifunctional inhibitor/lipid-transfer protein/seed storage 2S albumin superfamily protein	transport	extracellular;membrane		Pf00234, Pf14368	815865	AT2G13820	AT2G13820; XYP2					754690	754690	494454	617753	212361	880187	487172	1.03079e+06	820854	176276	353211	564194	42912.4	168403	404798	702923	473180	570238	501440	200112			520809	1.46964e+06	325672	583551	1.2966e+06	1.41874e+06	1.40915e+06	811471	1.07085e+06	441511	0.766545	0.3334	1.42954e+06	545963	627748
AT3G16640.1	translationally controlled tumor protein	cell growth;cell organization and biogenesis;cell proliferation;defense response;regulation of biological process;response to stimulus	cytoplasm;cytosol;extracellular;Golgi;membrane;nucleus	metal ion binding;protein binding	Pf00838	820916	AT3G16640	TCTP					1.06746e+07	1.06746e+07	6.58313e+06	8.22473e+06	1.29694e+06	5.3755e+06	891212	1.88568e+06	6.54014e+06	3.78384e+06	4.5143e+06	7.21082e+06	820578	3.22024e+06	1.94846e+06	3.38345e+06	5.66545e+06	6.82753e+06	5.16051e+06	1.86449e+06			1.91814e+06	5.41266e+06	4.44414e+06	7.96318e+06	7.30326e+06	7.99119e+06	1.81365e+07	1.04441e+07	7.95277e+06	2.05429e+06	0.822372	0.536	3.18208e+07	1.21529e+07	4.96207e+06
AT1G15340.1	methyl-CPG-binding domain 10	metabolic process;regulation of biological process	cytosol;nucleus	DNA binding;nucleotide binding	Pf01429	838103	AT1G15340	MBD10					2.39317e+06	2.39317e+06	1.82396e+06	2.27879e+06	661273	2.74082e+06	769699	1.62857e+06	2.26034e+06	464748	1.28768e+06	2.05685e+06	65550.4	257243	877159	1.52317e+06	2.64891e+06	3.19226e+06	1.75738e+06	1.0552e+06			784594	2.21399e+06	1.9805e+06	3.54874e+06	5.50453e+06	6.02303e+06	5.02822e+06	2.89554e+06	3.67033e+06	1.66044e+06	0.615841	0.1531	6.16371e+06	2.35402e+06	1.92145e+06
AT1G20340.1	Cupredoxin superfamily protein	metabolic process;regulation of biological process;response to stimulus;transport	membrane	metal ion binding;protein binding	Pf00127, Pf13473	838622	AT1G20340	DRT112	ath00195	Photosynthesis			2.05036e+07	2.05036e+07	1.79898e+07	2.24758e+07	2.25918e+06	9.36376e+06	1.15923e+06	2.45277e+06	1.3699e+07	9.46234e+06	3.92255e+06	6.2656e+06	891522	3.49865e+06	5.66354e+06	9.83461e+06	7.62814e+06	9.19281e+06	7.19792e+06	2.52416e+06			3.92722e+06	1.1082e+07	7.03678e+06	1.26088e+07	2.05101e+07	2.24421e+07	2.07727e+07	1.19621e+07	1.45237e+07	5.31586e+06	0.943214	0.8842	3.08178e+07	1.17698e+07	5.91999e+06
AT2G36130.1	Cyclophilin-like peptidyl-prolyl cis-trans isomerase family protein	metabolic process	cytoplasm;cytosol	catalytic activity	Pf00160	818186	AT2G36130	AT2G36130	ath03040	Spliceosome	mRNA Splicing - Major Pathway		519599	519599	295029	368599	91951.4	381116	99092.1	209665	369745	126771	190398	304129	32289.8	126717	154227	267813	312896	377077	268934	91050.2			47518.9	134090	171975	308151	1.07221e+06	1.17321e+06	1.09119e+06	628371	560955	456625	0.659135	0.4505	830292	317102	176774
AT5G04140.2	glutamate synthase 1	metabolic process;regulation of biological process;response to stimulus	extracellular;membrane;mitochondrion;organelle lumen	catalytic activity;metal ion binding;protein binding	Pf00310, Pf01493, Pf01645, Pf04898	830292	AT5G04140	GLU1					2.18797e+07	2.18797e+07	2.09979e+07	2.6234e+07	2.73652e+06	1.13422e+07	3.02326e+06	6.39679e+06	1.64632e+07	9.17177e+06	7.11782e+06	1.13695e+07	277082	1.08737e+06	4.29567e+06	7.45934e+06	1.12811e+07	1.35951e+07	8.37782e+06	4.74774e+06			3.3946e+06	9.57898e+06	8.33995e+06	1.49438e+07	1.49703e+07	1.63804e+07	3.13675e+07	1.80632e+07	1.47416e+07	3.67025e+06	1.11678	0.7393	4.31739e+07	1.64888e+07	7.31973e+06
AT4G09320.1	Nucleoside diphosphate kinase family protein	metabolic process;response to stimulus	cytoplasm;cytosol;extracellular;Golgi;membrane;vacuole	catalytic activity;metal ion binding;nucleotide binding;protein binding	Pf00334	826515	AT4G09320	NDPK1					1.00116e+07	1.00116e+07	9.90569e+06	1.23758e+07	1.70552e+06	7.06897e+06	1.23504e+06	2.61317e+06	8.01738e+06	4.20626e+06	4.93014e+06	7.87506e+06	273759	1.07433e+06	1.86582e+06	3.23996e+06	6.98716e+06	8.42036e+06	5.15243e+06	3.0976e+06			705836	1.99175e+06	3.6036e+06	6.45706e+06	7.13893e+06	7.81138e+06	1.38552e+07	7.97865e+06	6.05971e+06	2.79624e+06	1.32306	0.4677	2.4391e+07	9.31529e+06	4.55442e+06
AT2G36530.1	Enolase	metabolic process;regulation of biological process;response to stimulus	cytoplasm;cytosol;extracellular;membrane;mitochondrion;nucleus	catalytic activity;DNA binding;metal ion binding	Pf00113, Pf03952	818226	AT2G36530	LOS2	ath01230; ath01110; ath01200; ath00010; ath03018; ath01100	Biosynthesis of amino acids; Biosynthesis of secondary metabolites; Carbon metabolism; Glycolysis / Gluconeogenesis; RNA degradation; Metabolic pathways			2.03522e+07	2.03522e+07	1.7593e+07	2.19801e+07	2.45516e+06	1.01761e+07	1.35376e+06	2.86437e+06	1.38432e+07	8.99182e+06	7.05993e+06	1.1277e+07	336392	1.32012e+06	2.47603e+06	4.29957e+06	1.13621e+07	1.36927e+07	7.64735e+06	5.02399e+06			690002	1.94707e+06	7.04567e+06	1.26247e+07	1.36538e+07	1.49399e+07	2.37168e+07	1.36575e+07	1.07923e+07	5.97238e+06	1.28269	0.5924	4.17534e+07	1.59463e+07	6.85146e+06
AT4G33090.1	aminopeptidase M1	metabolic process;transport	cytoplasm;cytosol;endoplasmic reticulum;membrane;nucleus	catalytic activity;metal ion binding	Pf01433, Pf11838, Pf13485	829446	AT4G33090	APM1			Antigen processing: Ubiquitination & Proteasome degradation		3.51131e+06	3.51131e+06	2.94245e+06	3.67619e+06	321302	1.33172e+06	410164	867847	2.34677e+06	1.45385e+06	1.458e+06	2.32891e+06	37505.4	147184	317544	551408	1.91537e+06	2.30825e+06	1.33394e+06	994986			184857	521636	1.44295e+06	2.58553e+06	2.08913e+06	2.28591e+06	4.81078e+06	2.77032e+06	2.04085e+06	1.03229e+06	1.1499	0.7432	7.14362e+06	2.72826e+06	969081
AT5G42890.1	sterol carrier protein 2	metabolic process;response to stimulus;transport			Pf02036	834300	AT5G42890	SCP2					52155.7	52155.7	38061.8	47553	18239.6	75598.8	6318.12	13368.2	47168.9	25662.9	47260.4	75490.5	2286.48	8972.96	19399	33685.9	49657.1	59842.7	44498	25371.8			4924.44	13895.9	34860.8	62464.8	58593.8	64113	126574	72888.9	53340.7	26691.5	0.884296	0.7502	225365	86070.6	34824
AT5G42980.1	thioredoxin 3	cell organization and biogenesis;cellular homeostasis;defense response;metabolic process;regulation of biological process;response to stimulus;transport	cytoplasm;cytosol;Golgi;membrane;mitochondrion;vacuole	antioxidant activity;catalytic activity;protein binding	Pf00085, Pf08534, Pf13098, Pf13899, Pf13905	834313	AT5G42980	TRX3					1.13742e+07	1.13742e+07	1.51664e+07	1.89483e+07	1.80752e+06	7.49174e+06	987415	2.08923e+06	9.97587e+06	7.09062e+06	7.83882e+06	1.25212e+07	798348	3.133e+06	2.31639e+06	4.02236e+06	6.06504e+06	7.3091e+06	6.74641e+06	3.67905e+06			1.73549e+06	4.89727e+06	5.44639e+06	9.75903e+06	1.30241e+07	1.42509e+07	1.92299e+07	1.10737e+07	9.99523e+06	3.88669e+06	0.998063	0.9963	3.46092e+07	1.32178e+07	6.64012e+06
AT4G31300.2	N-terminal nucleophile aminohydrolases (Ntn hydrolases) superfamily protein	metabolic process;regulation of biological process;response to stimulus	cytoplasm;cytosol;membrane;nucleus;proteasome;vacuole	catalytic activity	Pf00227	829257	AT4G31300	PBA1					3.63975e+06	3.63975e+06	3.05159e+06	3.81255e+06	1.11974e+06	4.64104e+06	471015	996600	3.27248e+06	1.57894e+06	2.64863e+06	4.23074e+06	34821.6	136652	202525	351680	3.19391e+06	3.84904e+06	2.14203e+06	1.90417e+06			264199	745526	3.86644e+06	6.92803e+06	2.86724e+06	3.13731e+06	7.05392e+06	4.06206e+06	3.71823e+06	2.55574e+06	0.880118	0.7767	1.58272e+07	6.04467e+06	2.29793e+06
AT1G74260.1	purine biosynthesis 4	development;metabolic process	cytoplasm;mitochondrion	catalytic activity;metal ion binding;nucleotide binding	Pf00586, Pf02769, Pf13507	843766	AT1G74260	PUR4	ath01110; ath01100; ath00230	Biosynthesis of secondary metabolites; Metabolic pathways; Purine metabolism	Purine ribonucleoside monophosphate biosynthesis		676688	676688	511850	639487	115559	478963	39781	84170.8	469827	271041	209881	335249	11760	46150.5	121974	211805	348302	419745	253237	140581			135347	381927	337417	604595	415340	454463	889467	512207	488298	94085.6	0.962173	0.9018	1.48335e+06	566515	235149
AT4G39150.2	DNAJ heat shock N-terminal domain-containing protein	metabolic process	cytoplasm;cytosol		Pf00226, Pf14308	830070	AT4G39150	AT4G39150					178586	178586	211512	264256	72995.9	302550	46735.5	98885.6	211069	90990.8	99022.1	158171	33082.8	129829	50403.7	87525	99245.4	119602	123782	25254.7			88056.2	248480	238023	426498	202446	221515	449956	259111	288901	93086	0.730594	0.2769	679043	259337	181846
AT5G13420.1	Aldolase-type TIM barrel family protein	metabolic process;response to stimulus	cytoplasm;cytosol;mitochondrion	catalytic activity	Pf00923	831183	AT5G13420	AT5G13420; TRA2	ath01110; ath00030; ath01200; ath01100; ath01230	Biosynthesis of secondary metabolites; Pentose phosphate pathway; Carbon metabolism; Metabolic pathways; Biosynthesis of amino acids			4.45186e+06	4.45186e+06	4.39682e+06	5.49323e+06	641915	2.66059e+06	358411	758347	3.341e+06	2.0816e+06	1.9307e+06	3.08397e+06	208743	819181	657304	1.14139e+06	2.44772e+06	2.94979e+06	1.99858e+06	1.02575e+06			556189	1.56947e+06	1.9102e+06	3.42277e+06	3.60616e+06	3.94584e+06	7.54608e+06	4.34547e+06	3.32089e+06	1.22722e+06	1.00606	0.9873	1.25625e+07	4.79782e+06	1.90134e+06
AT3G01910.1	sulfite oxidase	metabolic process;response to stimulus	cytosol;mitochondrion	catalytic activity;metal ion binding	Pf00174, Pf03404	820118	AT3G01910	SOX	ath00920	Sulfur metabolism	Sulfide oxidation to sulfate		2.13218e+06	2.13218e+06	2.28341e+06	2.85281e+06	478682	1.98402e+06	346293	732706	1.92543e+06	881062	1.40014e+06	2.23648e+06	47462.3	186259	581473	1.00971e+06	1.52594e+06	1.83893e+06	1.31785e+06	789122			623962	1.76072e+06	1.33667e+06	2.39509e+06	1.73685e+06	1.90046e+06	3.92917e+06	2.26265e+06	2.07973e+06	298229	0.925809	0.7513	7.60236e+06	2.90346e+06	1.00573e+06
AT2G40490.1	Uroporphyrinogen decarboxylase	metabolic process;response to stimulus	cytosol	catalytic activity	Pf01208, Pf12876	818644	AT2G40490	HEME2	ath01100; ath01110; ath00860	Metabolic pathways; Biosynthesis of secondary metabolites; Porphyrin and chlorophyll metabolism	Heme biosynthesis		1.24716e+06	1.24716e+06	1.10182e+06	1.37658e+06	107001	443492	69229.5	146480	803428	601813	438797	700903	6282.41	24654.4	273030	474110	748481	902008	525419	326348			144143	406748	391061	700717	868559	950372	1.71581e+06	988061	761475	268667	1.05509	0.9029	2.62371e+06	1.00203e+06	362288
AT5G25090.1	early nodulin-like protein 13	metabolic process	membrane	metal ion binding	Pf02298	832580	AT5G25090	ENODL13					518508	518508	392487	490359	84753.2	351282	93787.7	198441	389648	146946	338518	540725	26176.6	102726	130347	226345	391602	471927	335431	178065			114972	324431	289815	519301	864175	945576	957072	551138	585111	260368	0.665938	0.2389	1.31892e+06	503715	294751
AT2G24200.2	Cytosol aminopeptidase family protein	metabolic process;response to stimulus	cytoplasm;cytosol;vacuole	catalytic activity;metal ion binding	Pf00883, Pf02789	816954	AT2G24200	AT2G24200; LAP1	ath01100; ath00480	Metabolic pathways; Glutathione metabolism			9.08994e+06	9.08994e+06	1.08632e+07	1.35721e+07	1.45223e+06	6.01915e+06	1.08495e+06	2.2956e+06	7.74419e+06	4.77626e+06	4.64606e+06	7.42128e+06	301981	1.18508e+06	1.86128e+06	3.23207e+06	5.41893e+06	6.53045e+06	4.59222e+06	2.51093e+06			1.78509e+06	5.03721e+06	4.31477e+06	7.73137e+06	5.42255e+06	5.93332e+06	1.27831e+07	7.36123e+06	6.51578e+06	1.25404e+06	1.18853	0.6365	2.47139e+07	9.43861e+06	3.71208e+06
AT5G21100.1	Plant L-ascorbate oxidase	metabolic process	extracellular	catalytic activity;metal ion binding	Pf00394, Pf07731, Pf07732	832234	AT5G21100	AT5G21100	ath01100; ath00053	Metabolic pathways; Ascorbate and aldarate metabolism			2.66146e+06	2.66146e+06	1.74276e+06	2.17734e+06	458739	1.90137e+06	326423	690664	1.85771e+06	839063	1.22767e+06	1.96099e+06	137282	538743	548097	951758	1.28093e+06	1.54368e+06	1.24879e+06	544653			565254	1.59505e+06	1.69962e+06	3.04545e+06	1.31572e+06	1.43965e+06	3.2673e+06	1.8815e+06	1.99041e+06	726775	0.933328	0.819	6.33648e+06	2.42e+06	1.30251e+06
AT3G55010.1	phosphoribosylformylglycinamidine cyclo-ligase, chloroplast / phosphoribosyl-aminoimidazole synthetase / AIR synthase (PUR5)	metabolic process	cytoplasm;mitochondrion	catalytic activity;metal ion binding;nucleotide binding	Pf00586, Pf02769	824667	AT3G55010	PUR5	ath00230; ath01110; ath01100	Purine metabolism; Biosynthesis of secondary metabolites; Metabolic pathways			5.23554e+06	5.23554e+06	3.33008e+06	4.16048e+06	1.73854e+06	7.20582e+06	990926	2.09666e+06	4.67463e+06	2.13165e+06	482381	770521	33589.8	131818	259222	450133	738111	889512	560496	295087			288912	815263	557379	998732	930302	1.01793e+06	1.62115e+06	933553	941370	91498.8	4.96577	0.0128	2.56245e+06	978640	444797
AT3G02730.1	thioredoxin F-type 1	cellular homeostasis;metabolic process;regulation of biological process;response to stimulus;transport		antioxidant activity;catalytic activity;enzyme regulator activity;protein binding	Pf00085, Pf13098, Pf13905	821260	AT3G02730	TRXF1					1.69534e+06	1.69534e+06	1.33037e+06	1.66211e+06	345750	1.43305e+06	185544	392585	1.29577e+06	613312	829450	1.3249e+06	4449.53	17461.5	428735	744489	1.02057e+06	1.22991e+06	829192	517781			197928	558520	500709	897188	1.16527e+06	1.27503e+06	2.6113e+06	1.50374e+06	1.05862e+06	416784	1.22402	0.546	4.92597e+06	1.88131e+06	843654
AT3G19710.1	branched-chain aminotransferase4	metabolic process;response to stimulus	cytoplasm;cytosol	catalytic activity	Pf01063	821508	AT3G19710	BCAT4	ath00770; ath01210; ath00280; ath01110; ath00290; ath00966; ath00270; ath01100; ath01230	Pantothenate and CoA biosynthesis; 2-Oxocarboxylic acid metabolism; Valine, leucine and isoleucine degradation; Biosynthesis of secondary metabolites; Valine, leucine and isoleucine biosynthesis; Glucosinolate biosynthesis; Cysteine and methionine metabolism; Metabolic pathways; Biosynthesis of amino acids	Branched-chain amino acid catabolism		5.90273e+06	5.90273e+06	5.48957e+06	6.85847e+06	522612	2.1661e+06	290116	613844	3.88529e+06	2.97589e+06	1.41216e+06	2.25569e+06	166938	655124	669421	1.16243e+06	1.70951e+06	2.06016e+06	1.53335e+06	653483			469427	1.32464e+06	1.27594e+06	2.28628e+06	3.08587e+06	3.37654e+06	4.89096e+06	2.8165e+06	2.45099e+06	872929	1.58519	0.3907	5.59593e+06	2.13717e+06	1.19371e+06
AT2G14170.1	aldehyde dehydrogenase 6B2	metabolic process;response to stimulus	cytoplasm;mitochondrion	catalytic activity;metal ion binding	Pf00171	815903	AT2G14170	ALDH6B2	ath00562; ath00280; ath00410; ath00640; ath01100; ath01200	Inositol phosphate metabolism; Valine, leucine and isoleucine degradation; beta-Alanine metabolism; Propanoate metabolism; Metabolic pathways; Carbon metabolism	Branched-chain amino acid catabolism		948738	948738	766300	957387	140959	584243	67494.3	142808	658294	385151	310534	496024	12490.4	49016.8	282070	489809	539704	650408	421314	224367			122366	345297	345591	619242	777483	850717	1.43734e+06	827707	660741	234660	0.996297	0.9917	1.6661e+06	636309	380611
AT1G08110.4	lactoylglutathione lyase family protein / glyoxalase I family protein	metabolic process;response to stimulus	cytosol	catalytic activity;metal ion binding;protein binding	Pf00903, Pf12681, Pf13669	837330	AT1G08110	AT1G08110					1.66605e+06	1.66605e+06	1.65905e+06	2.07276e+06	206052	854037	248130	525008	1.27946e+06	713900	729975	1.16601e+06	127228	499286	256380	445199	843333	1.01632e+06	781703	314535			237610	670495	461134	826276	478332	523388	2.38455e+06	1.37316e+06	848330	371100	1.50821	0.3251	3.46666e+06	1.32397e+06	690728
AT1G74100.1	sulfotransferase 16	metabolic process;response to stimulus	cytoplasm	catalytic activity	Pf00685	843750	AT1G74100	SOT16	ath01110; ath01210; ath00966; ath00380	Biosynthesis of secondary metabolites; 2-Oxocarboxylic acid metabolism; Glucosinolate biosynthesis; Tryptophan metabolism	Cytosolic sulfonation of small molecules		2.47468e+06	2.47468e+06	2.26122e+06	2.82509e+06	342334	1.41889e+06	174366	368934	1.7719e+06	1.10996e+06	1.27114e+06	2.03043e+06	122866	482169	291731	506584	1.365e+06	1.64498e+06	1.16604e+06	685403			165384	466687	1.05961e+06	1.89866e+06	2.14226e+06	2.34405e+06	3.88061e+06	2.23468e+06	1.73602e+06	867184	1.02067	0.961	7.01616e+06	2.67958e+06	894445
AT3G55440.1	triosephosphate isomerase	metabolic process;response to stimulus	cytoplasm;cytosol;extracellular;Golgi;membrane;mitochondrion;vacuole	catalytic activity;metal ion binding	Pf00121	824710	AT3G55440	TPI	ath00010; ath01200; ath00710; ath00562; ath00051; ath01110; ath01100; ath01230	Glycolysis / Gluconeogenesis; Carbon metabolism; Carbon fixation in photosynthetic organisms; Inositol phosphate metabolism; Fructose and mannose metabolism; Biosynthesis of secondary metabolites; Metabolic pathways; Biosynthesis of amino acids	Glycolysis; Gluconeogenesis		3.89985e+07	3.89985e+07	3.07804e+07	3.8456e+07	3.96267e+06	1.64243e+07	2.79715e+06	5.91836e+06	2.49493e+07	1.64789e+07	1.30013e+07	2.07673e+07	2.16556e+06	8.49843e+06	8.19954e+06	1.42383e+07	1.74221e+07	2.09957e+07	1.61249e+07	5.172e+06			3.76261e+06	1.06175e+07	1.38647e+07	2.48433e+07	2.25918e+07	2.47198e+07	4.87238e+07	2.8058e+07	2.20597e+07	7.78308e+06	1.13099	0.7619	8.41574e+07	3.2141e+07	1.06806e+07
AT3G08770.2	lipid transfer protein 6	response to stimulus;transport	extracellular;membrane		Pf00234	820024	AT3G08770	LTP6					330402	330402	263626	329365	53497	221732	58322.5	123402	251225	99303.2	153859	245764	7397.67	29031.1	125012	217081	245776	296189	197016	101036			33863.8	95558.1	253780	454732	385569	421887	792221	456207	357096	175077	0.703523	0.3333	1.17374e+06	448269	162253
AT3G03780.3	methionine synthase 2	metabolic process;response to stimulus	cytoplasm;cytosol;extracellular;membrane	catalytic activity;metal ion binding	Pf01717, Pf08267	821147	AT3G03780	MS2	ath00450; ath00270; ath01100; ath01110; ath01230	Selenocompound metabolism; Cysteine and methionine metabolism; Metabolic pathways; Biosynthesis of secondary metabolites; Biosynthesis of amino acids			6.0758e+07	6.0758e+07	6.65877e+07	8.31922e+07	6.56452e+06	2.72084e+07	4.33525e+06	9.17278e+06	4.50828e+07	3.32017e+07	2.54648e+07	4.06757e+07	1.8667e+06	7.32557e+06	1.4879e+07	2.5837e+07	3.67321e+07	4.42665e+07	2.95262e+07	1.45608e+07			7.22363e+06	2.03839e+07	2.39581e+07	4.2929e+07	4.8649e+07	5.32314e+07	8.01995e+07	4.61835e+07	4.06819e+07	1.41988e+07	1.10818	0.8155	1.71638e+08	6.55514e+07	1.90977e+07
AT1G66970.1	SHV3-like 2	cellular homeostasis;metabolic process	extracellular;membrane	catalytic activity;metal ion binding	Pf03009	843015	AT1G66970	SVL2					1.20079e+07	1.20079e+07	9.68721e+06	1.21029e+07	1.93876e+06	8.03571e+06	1.05344e+06	2.22893e+06	8.59383e+06	4.6473e+06	2.39061e+06	3.81859e+06	506110	1.98615e+06	2.7187e+06	4.72097e+06	6.16612e+06	7.4309e+06	4.48915e+06	1.96356e+06			2.00203e+06	5.6494e+06	5.14215e+06	9.21389e+06	6.32081e+06	6.91619e+06	1.41706e+07	8.16024e+06	7.48493e+06	1.54251e+06	1.14815	0.6665	2.22641e+07	8.50302e+06	4.36305e+06
AT3G19450.1	GroES-like zinc-binding alcohol dehydrogenase family protein	metabolic process;response to stimulus	cytoplasm	catalytic activity;metal ion binding	Pf00107, Pf08240	821479	AT3G19450	ATCAD4	ath01110; ath01100; ath00940	Biosynthesis of secondary metabolites; Metabolic pathways; Phenylpropanoid biosynthesis			699444	699444	666020	832101	75543.8	313111	21110.9	44667.7	472331	360214	276095	441015	34520.6	135471	98975	171868	425169	512379	315183	163978			171812	484825	293892	526607	460886	504299	1.04461e+06	601547	529320	51088.2	0.892336	0.7647	1.68287e+06	642716	266893
AT4G38970.1	fructose-bisphosphate aldolase 2	metabolic process;response to stimulus	extracellular;membrane	catalytic activity	Pf00274	830052	AT4G38970	FBA2	ath01110; ath01200; ath00030; ath00710; ath01100; ath01230; ath00010; ath00051	Biosynthesis of secondary metabolites; Carbon metabolism; Pentose phosphate pathway; Carbon fixation in photosynthetic organisms; Metabolic pathways; Biosynthesis of amino acids; Glycolysis / Gluconeogenesis; Fructose and mannose metabolism			2.54822e+07	2.54822e+07	2.04294e+07	2.55237e+07	2.32152e+06	9.62216e+06	1.21389e+06	2.56843e+06	1.57991e+07	1.15692e+07	6.01786e+06	9.61251e+06	2.54518e+06	9.98819e+06	3.39095e+06	5.88832e+06	8.70665e+06	1.04925e+07	8.99539e+06	1.82084e+06			1.60045e+06	4.5162e+06	6.99286e+06	1.25301e+07	8.89328e+06	9.73098e+06	2.8526e+07	1.64269e+07	1.0801e+07	5.00947e+06	1.46274	0.458	5.93172e+07	2.26542e+07	7.61755e+06
AT2G05990.1	NAD(P)-binding Rossmann-fold superfamily protein	metabolic process		catalytic activity;metal ion binding	Pf13561	815152	AT2G05990	MOD1	ath01100; ath00780; ath00061; ath01212	Metabolic pathways; Biotin metabolism; Fatty acid biosynthesis; Fatty acid metabolism			4.71577e+06	4.71577e+06	3.49307e+06	4.36411e+06	885683	3.67095e+06	416429	881104	3.40798e+06	1.73961e+06	2.26501e+06	3.61797e+06	119249	467974	1.17056e+06	2.03266e+06	2.39091e+06	2.88133e+06	2.24998e+06	1.17183e+06			832323	2.34868e+06	2.18773e+06	3.92005e+06	3.57131e+06	3.90771e+06	7.15326e+06	4.11926e+06	3.57392e+06	822565	0.953569	0.8687	1.28049e+07	4.89038e+06	1.89776e+06
AT2G21170.1	triosephosphate isomerase	cell organization and biogenesis;metabolic process;reproduction	cytosol;extracellular;mitochondrion	catalytic activity	Pf00121	816652	AT2G21170	TIM	ath00710; ath00562; ath00051; ath00010; ath01200; ath01110; ath01100; ath01230	Carbon fixation in photosynthetic organisms; Inositol phosphate metabolism; Fructose and mannose metabolism; Glycolysis / Gluconeogenesis; Carbon metabolism; Biosynthesis of secondary metabolites; Metabolic pathways; Biosynthesis of amino acids	Glycolysis; Gluconeogenesis		1.13238e+07	1.13238e+07	1.23768e+07	1.54632e+07	1.56316e+06	6.47894e+06	817070	1.7288e+06	8.74868e+06	5.94828e+06	3.85571e+06	6.15884e+06	716162	2.81047e+06	2.28586e+06	3.96934e+06	6.259e+06	7.54284e+06	5.12037e+06	1.8444e+06			1.02968e+06	2.90558e+06	4.84815e+06	8.68709e+06	5.38406e+06	5.89121e+06	1.26981e+07	7.31232e+06	6.19905e+06	2.47463e+06	1.41129	0.4588	2.60113e+07	9.93414e+06	3.91375e+06
AT4G30310.2	FGGY family of carbohydrate kinase	metabolic process	cytoplasm;mitochondrion	catalytic activity	Pf00370, Pf02782	829154	AT4G30310	AT4G30310					60136.6	60136.6	57874.7	72306.5	31543.9	130742	18619.9	39397.1	75645.5	39163.1	21871	34935.1	7252.32	28460.7	24645.4	42796.3	52573.6	63357.5	42387.4	13128.2			66511.8	187685	47406.9	84945.5	124284	135991	200164	115266	130972	43230.8	0.57757	0.1066	186677	71295.1	51831.1
AT1G09340.1	chloroplast RNA binding	cell communication;cell organization and biogenesis;defense response;metabolic process;regulation of biological process;response to stimulus	cytoplasm;extracellular;Golgi;membrane;ribosome;vacuole	catalytic activity;DNA binding;protein binding;RNA binding	Pf01370, Pf04321, Pf13460, Pf13950	837455	AT1G09340	CRB					2.67363e+07	2.67363e+07	2.61893e+07	3.272e+07	2.17771e+06	9.02608e+06	1.97842e+06	4.18604e+06	1.81671e+07	1.37143e+07	8.26173e+06	1.31967e+07	1.20114e+06	4.71368e+06	3.10678e+06	5.39486e+06	1.32673e+07	1.59887e+07	9.82348e+06	4.87624e+06			2.08056e+06	5.87099e+06	7.34069e+06	1.31533e+07	1.09813e+07	1.20157e+07	2.9206e+07	1.68185e+07	1.19646e+07	4.55003e+06	1.5184	0.4236	3.87884e+07	1.48139e+07	6.58536e+06
AT3G55800.1	sedoheptulose-bisphosphatase	defense response;metabolic process;response to stimulus	extracellular	catalytic activity;metal ion binding	Pf00316	824746	AT3G55800	SBPASE	ath01100; ath00710; ath01200	Metabolic pathways; Carbon fixation in photosynthetic organisms; Carbon metabolism			3.07812e+07	3.07812e+07	2.72064e+07	3.39907e+07	2.70901e+06	1.12282e+07	1.61626e+06	3.41978e+06	1.9855e+07	1.48744e+07	7.03158e+06	1.12318e+07	2.41213e+06	9.46604e+06	2.9983e+06	5.20649e+06	1.16413e+07	1.40292e+07	9.98336e+06	3.20207e+06			1.75967e+06	4.96549e+06	7.1192e+06	1.27564e+07	1.32161e+07	1.4461e+07	2.94492e+07	1.69586e+07	1.22854e+07	5.17606e+06	1.61615	0.3735	3.77841e+07	1.44304e+07	6.79246e+06
AT1G70730.3	Phosphoglucomutase/phosphomannomutase family protein	development;metabolic process;response to stimulus	cytoplasm;cytosol;extracellular;membrane;nucleus	catalytic activity;metal ion binding	Pf00408, Pf02878, Pf02879, Pf02880	843410	AT1G70730	AT1G70730; PGM2					9.25961e+06	9.25961e+06	8.56444e+06	1.07001e+07	1.14852e+06	4.76033e+06	554224	1.17266e+06	6.47318e+06	4.3459e+06	3.92593e+06	6.27101e+06	283526	1.11266e+06	2.00036e+06	3.47357e+06	5.75349e+06	6.93364e+06	4.44772e+06	2.32249e+06			1.07665e+06	3.03812e+06	3.6257e+06	6.49666e+06	7.17476e+06	7.85058e+06	1.39853e+07	8.05354e+06	6.35973e+06	2.31973e+06	1.01784	0.9648	2.35969e+07	9.01204e+06	2.82617e+06
AT5G60600.1	4-hydroxy-3-methylbut-2-enyl diphosphate synthase	metabolic process;regulation of biological process;response to stimulus	nucleus	catalytic activity;metal ion binding	Pf04551	836181	AT5G60600	HDS	ath01100; ath01110; ath00900	Metabolic pathways; Biosynthesis of secondary metabolites; Terpenoid backbone biosynthesis			2.04509e+06	2.04509e+06	1.84655e+06	2.30702e+06	215238	892109	187628	396995	1.4103e+06	913304	459364	733755	108933	427493	294595	511559	958204	1.15475e+06	706889	281743			354178	999430	600612	1.0762e+06	819118	896274	1.98054e+06	1.14051e+06	1.0281e+06	105117	1.37175	0.4375	4.08288e+06	1.55932e+06	547504
AT5G66190.1	ferredoxin-NADP(+)-oxidoreductase 1	defense response;metabolic process;response to stimulus;transport	extracellular;membrane	catalytic activity;protein binding;RNA binding	Pf00175, Pf00667	836751	AT5G66190	FNR1	ath01100; ath00195	Metabolic pathways; Photosynthesis			1.42754e+07	1.42754e+07	1.15157e+07	1.43873e+07	2.45172e+06	1.01618e+07	1.97494e+06	4.17869e+06	1.07508e+07	4.80231e+06	5.29159e+06	8.45241e+06	1.46807e+06	5.76123e+06	3.12368e+06	5.4242e+06	9.68339e+06	1.16696e+07	7.82687e+06	2.50987e+06			1.53015e+06	4.31782e+06	6.42346e+06	1.15098e+07	8.81526e+06	9.64561e+06	2.1714e+07	1.25042e+07	9.49435e+06	3.64877e+06	1.13234	0.6914	3.81422e+07	1.45671e+07	5.43051e+06
AT1G19870.1	IQ-domain 32	response to stimulus	cytosol;membrane;nucleus	protein binding	Pf00612, Pf13178	838575	AT1G19870	iqd32					523432	523432	238053	297415	65516.4	271550	94609.2	200179	323144	139714	265616	424277	27295.5	107117	171659	298082	351155	423184	313165	129550			135723	382988	347996	623552	722480	790534	1.18841e+06	684355	620357	172637	0.5209	0.0367	1.26504e+06	483140	256439
AT5G38430.1	Ribulose bisphosphate carboxylase (small chain) family protein	metabolic process;response to stimulus	extracellular;membrane	catalytic activity;protein binding	Pf00101, Pf12338	833830	AT5G38430	AT5G38430; RBCS1B	ath00630; ath01200; ath00710; ath01100	Glyoxylate and dicarboxylate metabolism; Carbon metabolism; Carbon fixation in photosynthetic organisms; Metabolic pathways			4.59564e+06	4.59564e+06	5.27732e+06	6.59329e+06	183182	759246	95219.8	201471	3.03741e+06	3.07164e+06	1.28179e+06	2.04744e+06	330208	1.29585e+06	1115475	1.937e+06	2.28175e+06	2.74978e+06	2.00752e+06	515747			566118	1.59749e+06	949504	1.70136e+06	1.30504e+06	1.42797e+06	3.94114e+06	2.26953e+06	1.74909e+06	364803	1.73657	0.4367	1.07752e+07	4.11522e+06	1.31939e+06
AT1G53240.1	Lactate/malate dehydrogenase family protein	defense response;metabolic process;response to stimulus	cytosol;extracellular;Golgi;mitochondrion;organelle lumen	catalytic activity;metal ion binding	Pf00056, Pf01073, Pf02866	841757	AT1G53240	mMDH1	ath01110; ath00020; ath00630; ath01200; ath00710; ath00270; ath00620; ath01100	Biosynthesis of secondary metabolites; Citrate cycle (TCA cycle); Glyoxylate and dicarboxylate metabolism; Carbon metabolism; Carbon fixation in photosynthetic organisms; Cysteine and methionine metabolism; Pyruvate metabolism; Metabolic pathways	Gluconeogenesis; Citric acid cycle (TCA cycle)		1.15523e+07	1.15523e+07	1.1315e+07	1.41366e+07	2.11033e+06	8.74683e+06	1.21624e+06	2.5734e+06	9.25228e+06	4.96687e+06	5.05549e+06	8.07529e+06	1.87631e+06	7.3633e+06	4.36626e+06	7.58191e+06	6.36819e+06	7.67442e+06	7.67373e+06	257897			2.24737e+06	6.34172e+06	6.87434e+06	1.23177e+07	8.47006e+06	9.2679e+06	1.64018e+07	9.44509e+06	9.3431e+06	2.44081e+06	0.990279	0.9749	3.81053e+07	1.4553e+07	4.96005e+06
AT5G01800.1	saposin B domain-containing protein	metabolic process			Pf03489, Pf05184	831924	AT5G01800	AT5G01800					123392	123392	98527.9	123097	34024.7	141024	14578.4	30845.7	104590	49872.1	94256.1	150558	29621.5	116245	96060.4	166807	125776	151575	146296	18505.3			34696.6	97907.9	99910.5	179023	116519	127494	230476	132721	134287	33532.9	0.778853	0.3612	340199	129927	54089.7
AT1G66670.1	CLP protease proteolytic subunit 3	metabolic process		catalytic activity	Pf00574	842985	AT1G66670	CLPP3					547014	547014	455426	568993	33974.2	140815	7557.91	15991.4	318203	281690	310454	495897	135231	530696	300382	521608	477114	574979	530795	28524.1			70020	197585	271170	485892	320967	351200	644279	371014	351423	118507	0.905472	0.8351	1319274	503852	189576
AT5G16470.1	zinc finger (C2H2 type) family protein	regulation of biological process;response to stimulus		metal ion binding		831508	AT5G16470	AT5G16470					915866	915866	625752	781792	232681	964409	216357	457780	779962	228251	748215	1.19515e+06	232466	912280	742094	1.28863e+06	1.17115e+06	1.41138e+06	1.20186e+06	183935			466634	1.31676e+06	765169	1.37106e+06	602069	658780	1.71546e+06	987859	1.08362e+06	329967	0.719778	0.1809	2.82507e+06	1.07894e+06	393190
AT4G39260.1	cold, circadian rhythm, and RNA binding 1	defense response;metabolic process;response to stimulus	cytoplasm;cytosol;extracellular;Golgi;membrane;nucleus	RNA binding	Pf00076, Pf13893, Pf14259	830082	AT4G39260	CCR1					4.85116e+06	4.85116e+06	3.67734e+06	4.59434e+06	1.2089e+06	5.01061e+06	533151	1.12807e+06	3.89605e+06	1.85327e+06	4.06493e+06	6.49303e+06	1.50067e+06	5.88917e+06	2.56491e+06	4.45391e+06	4.27784e+06	5.1553e+06	5.49786e+06	766595			1.88847e+06	5.32894e+06	2.08431e+06	3.73474e+06	2.63572e+06	2.88399e+06	6.89704e+06	3.97172e+06	3.97985e+06	1.01343e+06	0.978944	0.9393	1.11078e+07	4.24223e+06	2.44691e+06
AT3G63160.1	FUNCTIONS IN: molecular_function unknown; INVOLVED IN: biological_process unknown; LOCATED IN: chloroplast outer membrane, thylakoid, chloroplast thylakoid membrane, chloroplast, chloroplast envelope; EXPRESSED IN: 21 plant structures; EXPRESSED DURING: 13 growth stages; BEST Arabidopsis thaliana protein match is: outer envelope membrane protein 7 (TAIR:AT3G52420.1); Has 26 Blast hits to 26 prote…		membrane			825491	AT3G63160	AT3G63160; OEP6					3.44918e+06	3.44918e+06	3.97946e+06	4.97179e+06	957290	3.96774e+06	353597	748161	3.28422e+06	1.80498e+06	3.17807e+06	5.07642e+06	1.27241e+06	4.99339e+06	2.35262e+06	4.08528e+06	4.83808e+06	5.83045e+06	4.99638e+06	618912			1.34524e+06	3.79603e+06	1.99667e+06	3.57771e+06	2.72331e+06	2.97983e+06	4.59263e+06	2.6447e+06	3.24957e+06	530697	1.01066	0.9718	1.06381e+07	4.06285e+06	2.04754e+06
AT2G17390.1	ankyrin repeat-containing 2B	regulation of biological process;transport	cytoplasm;membrane;nucleus	protein binding	Pf00023, Pf12796, Pf13606, Pf13637, Pf13857	816246	AT2G17390	AKR2B					765352	765352	855036	1.06825e+06	144783	600091	70030.2	148174	645467	384048	541957	865684	293687	1.15253e+06	520387	903642	803199	967950	972451	110207			202945	572676	414282	742325	700136	766085	1.06846e+06	615284	674093	94625.7	0.957534	0.8897	1.62528e+06	620720	363801
AT2G17200.1	ubiquitin family protein		cytoplasm;cytosol;nucleus	protein binding	Pf00240, Pf00627, Pf10302, Pf11976, Pf14560	816225	AT2G17200	DSK2	ath04141	Protein processing in endoplasmic reticulum	Cargo recognition for clathrin-mediated endocytosis		272322	272322	231569	289314	33460.2	138684	14979.1	31693.6	183004	121297	218802	349499	89865.5	352664	119481	207477	244179	294265	300976	58764.9			56929.2	160645	128134	229594	215675	235991	395333	227656	213471	35397.5	0.857274	0.6467	658644	251547	97205.7
AT3G56240.1	copper chaperone	cellular homeostasis;response to stimulus;transport	extracellular	metal ion binding;protein binding	Pf00403	824790	AT3G56240	CCH				Cadmium and glutathione	9.1416e+06	9.1416e+06	5.45324e+06	6.81309e+06	1.497e+06	6.20472e+06	1.96451e+06	4.15663e+06	6.57901e+06	2.0518e+06	3.86048e+06	6.16646e+06	3.35948e+06	1.31838e+07	6.51665e+06	1.1316e+07	8.32025e+06	1.00269e+07	1.01733e+07	2.57124e+06			3.02612e+06	8.5392e+06	3.30459e+06	5.92128e+06	8.69028e+06	9.50885e+06	9.44712e+06	5.4402e+06	7.35238e+06	1.98018e+06	0.894813	0.6071	1.52076e+07	5.80804e+06	3.46457e+06
AT4G29160.3	SNF7 family protein	cell organization and biogenesis;transport	cytoplasm;endosome;membrane	protein binding	Pf03357	829037	AT4G29160	SNF7.1	ath04144	Endocytosis	Endosomal Sorting Complex Required For Transport (ESCRT); Macroautophagy		504997	504997	365400	456518	122383	507248	36975.6	78235	386750	207003	465036	742815	138400	543132	389359	676114	620152	747357	677355	82466.1			208118	587275	243842	436926	487012	532886	887059	510820	516977	62292.4	0.748099	0.2736	1.19268e+06	455504	221926
AT1G27950.1	glycosylphosphatidylinositol-anchored lipid protein transfer 1	defense response;response to stimulus;transport	endoplasmic reticulum;extracellular;Golgi;membrane		Pf00234, Pf14368	839688	AT1G27950	LTPG1					2.90089e+06	2.90089e+06	1.80736e+06	2.25805e+06	545939	2.26279e+06	1.14615e+06	2.42509e+06	2.4617e+06	302911	2.79215e+06	4.45997e+06	1.9191e+06	7.5312e+06	4.08959e+06	7.10149e+06	5.37958e+06	6.48303e+06	6.39393e+06	1.17709e+06			3.55979e+06	1.00451e+07	1.10934e+06	1.98776e+06	4.22948e+06	4.62787e+06	3.89162e+06	2.24102e+06	4.72545e+06	3.74059e+06	0.520946	0.2731	7.16811e+06	2.73761e+06	2.14779e+06
AT5G54160.1	O-methyltransferase 1	metabolic process	cytoplasm;cytosol;membrane;nucleus	catalytic activity;protein binding	Pf00891, Pf08100, Pf12847, Pf13489	835504	AT5G54160	OMT1	ath00940; ath01100; ath01110	Phenylpropanoid biosynthesis; Metabolic pathways; Biosynthesis of secondary metabolites	Serotonin and melatonin biosynthesis		3.46524e+06	3.46524e+06	30999.9	38730.2	939903	3.89568e+06	1668.66	3530.64	1.85079e+06	2.12006e+06	2.99393e+06	4.78229e+06	846849	3.32333e+06	1.48233e+06	2.57404e+06	2.6993e+06	3.25298e+06	3.48316e+06	805105			1.12319e+06	3.16945e+06	3.73772e+06	6.69738e+06	1.86908e+06	2.04514e+06	4.28277e+06	2.46627e+06	3.59456e+06	2.1199e+06	0.514887	0.2889	7179387	2.74192e+06	883133
AT4G25740.1	RNA binding Plectin/S10 domain-containing protein	cell organization and biogenesis;metabolic process	cytoplasm;cytosol;membrane;ribosome	RNA binding;structural molecule activity	Pf03501	828679	AT4G25740	AT4G25740	ath03010	Ribosome	Nonsense Mediated Decay (NMD) independent of the Exon Junction Complex (EJC); Nonsense Mediated Decay (NMD) enhanced by the Exon Junction Complex (EJC); Ribosomal scanning and start codon recognition; Formation of a pool of free 40S subunits; GTP hydrolysis and joining of the 60S ribosomal subunit; L13a-mediated translational silencing of Ceruloplasmin expression; Formation of the ternary complex…		103880	103880	108307	135314		#VALUE!	16468.4	34844.9	91346.4	51394	93661.4	149608	24411.3	95798.7	121417	210838	145504	175350	157899	41929.4			27898.3	78724.3	143535	257192	144114	157689	298690	172003	166402	73115.2	0.54895	0.144	229010	87462.6	61557.1
AT1G05010.1	ethylene-forming enzyme	defense response;metabolic process;response to stimulus	cytoplasm	catalytic activity;metal ion binding	Pf03171, Pf14226	839345	AT1G05010	EFE	ath01100; ath01110; ath00270	Metabolic pathways; Biosynthesis of secondary metabolites; Cysteine and methionine metabolism			418905	418905	265565	331788	46628.2	193263	5340.6	11299.9	238814	177871	216251	345424	86239.7	338435	116996	203160	222897	268617	288909	57903.6			90788.4	256190	188738	338188	87865.8	96142.2	208811	120245	202691	114559	1.17821	0.7444	513944	196283	103403
AT5G28750.1	Bacterial sec-independent translocation protein mttA/Hcf106	transport	membrane	transporter activity	Pf02416	832987	AT5G28750	AT5G28750	ath03060	Protein export			204064	204064	212127	265024	34125.9	141444	37305.2	78932.4	172366	80158.9	145712	232750	151614	594987	300378	521601	222975	268711	404512	156472			81966.6	231296	79137.2	141801	212130	232111	245068	141124	186583	52102.5	0.923803	0.7762	227996	87075.2	94838.8
AT1G27530.1	CONTAINS InterPro DOMAIN/s: Ubiquitin-conjugating enzyme/RWD-like (InterPro:IPR016135), Ubiquitin-fold modifier-conjugating enzyme 1 (InterPro:IPR014806); Has 269 Blast hits to 269 proteins in 110 species: Archae - 0; Bacteria - 0; Metazoa - 175; Fungi - 0; Plants - 42; Viruses - 0; Other Eukaryotes - 52 (source: NCBI BLink).		cytoplasm	catalytic activity	Pf08694	839644	AT1G27530	AT1G27530					561870	561870	567884	709494	49554.3	205391	30209.3	63918.6	385168	301071	685674	1.09525e+06	199750	783890	186272	323457	674489	812839	753858	276664			8607.87	24290	208450	373508	264561	289481	404548	232962	230060	148838	1.67421	0.3913	955466	364908	147709
AT1G13270.1	methionine aminopeptidase 1B	metabolic process	mitochondrion	catalytic activity;metal ion binding	Pf00557	837887	AT1G13270	MAP1C					226626	226626	182215	227653	91355.5	378647	34030.6	72003.9	226232	125192	229252	366191	74454.4	292185	84820	147288	231424	278894	271139	78862.1			67617.4	190805	61606.6	110389	107176	117272	163926	94398.1	128216	42812.1	1.76446	0.1889	539796	206157	78108.2
AT5G25610.1	BURP domain-containing protein	response to stimulus	endosome;extracellular;Golgi		Pf03181	832636	AT5G25610	RD22					2.20127e+07	2.20127e+07	1.04956e+07	1.31129e+07	6.55075e+06	2.71513e+07	3.16501e+06	6.69671e+06	1.72434e+07	9.11421e+06	1.78168e+07	2.84593e+07	6.53288e+06	2.56373e+07	1.62879e+07	2.82836e+07	2.15764e+07	2.60021e+07	2.70956e+07	1.28387e+06			5.67675e+06	1.60188e+07	1.24456e+07	2.23005e+07	8.0399e+06	8.79721e+06	2.0213e+07	1.16398e+07	1.46891e+07	5.87973e+06	1.17389	0.6543	2.95149e+07	1.12722e+07	9.67373e+06
ATCG00650.1	ribosomal protein S18	metabolic process	ribosome	RNA binding;structural molecule activity	Pf01084	844736	ATCG00650	rps18	ath03010	Ribosome			1.79841e+06	1.79841e+06	1.36927e+06	1.71072e+06	328757	1.36262e+06	271620	574710	1.36161e+06	557341	2.84034e+06	4.53695e+06	697642	2.73779e+06	1.47883e+06	2.56796e+06	2.29968e+06	2.77138e+06	3.15352e+06	802438			1.04431e+06	2.94688e+06	1.52098e+06	2.72534e+06	1.01838e+06	1.11431e+06	1.78273e+06	1.0266e+06	1.95328e+06	1.02403e+06	0.69709	0.3493	3.55745e+06	1.35865e+06	1.19212e+06
AT2G27720.1	60S acidic ribosomal protein family	metabolic process;response to stimulus	cytoplasm;cytosol;Golgi;membrane;nucleus;ribosome	structural molecule activity	Pf00428	817318	AT2G27720	AT2G27720	ath03010	Ribosome	Nonsense Mediated Decay (NMD) independent of the Exon Junction Complex (EJC); Nonsense Mediated Decay (NMD) enhanced by the Exon Junction Complex (EJC); Formation of a pool of free 40S subunits; GTP hydrolysis and joining of the 60S ribosomal subunit; L13a-mediated translational silencing of Ceruloplasmin expression; SRP-dependent cotranslational protein targeting to membrane		9.82928e+06	9.82928e+06	7.57755e+06	9.46711e+06	2.22016e+06	9.20202e+06	1.21073e+06	2.56172e+06	7.76504e+06	3.47839e+06	7.27933e+06	1.16275e+07	3.64325e+06	1.42974e+07	6.10073e+06	1.05938e+07	1.40161e+07	1.68911e+07	1.33524e+07	2.44951e+06			1.24512e+06	3.51351e+06	3.16514e+06	5.67141e+06	8.06085e+06	8.82014e+06	1.21781e+07	7.01287e+06	6.25448e+06	2.23686e+06	1.24152	0.4926	2.06305e+07	7.8791e+06	1.67916e+06
AT3G50670.1	U1 small nuclear ribonucleoprotein-70K	metabolic process	nucleus;spliceosomal complex	protein binding;RNA binding	Pf00076, Pf12220, Pf13893, Pf14259	824230	AT3G50670	U1-70K	ath03040	Spliceosome	mRNA Splicing - Major Pathway		295986	295986	217436	271657	55039.8	228127	56475.6	119494	228816	78100	163239	260746	42237.3	165754	153639	266790	247444	298199	247872	49496.9			34232.7	96598.9	200047	358451	81178.5	88825	222485	128120	167999	128100	1.36201	0.4485	374119	142882	71511.3
AT3G06300.1	P4H isoform 2	metabolic process	endoplasmic reticulum;endosome;extracellular;Golgi;membrane	catalytic activity;metal ion binding	Pf03171, Pf13640	819804	AT3G06300	AT-P4H-2; P4H2	ath00330; ath01100	Arginine and proline metabolism; Metabolic pathways			97646.1	97646.1	74619	93226.3	18763.9	77771.9	7099.13	15020.7	70916.3	38225.4	57098.2	91204.7	9779.57	38378.5	83222.3	144514	116109	139925	103506	43014.3			30151	85081.1	52161.2	93464.4	65107.8	71240.5		#VALUE!	83262	11223	0.851724	0.5582	148715	56796.6	21332.8
AT1G15130.1	Endosomal targeting BRO1-like domain-containing protein	cell organization and biogenesis;transport	cytoplasm;cytosol;endosome	protein binding	Pf03097, Pf13949	838077	AT1G15130	AT1G15130	ath04144	Endocytosis			28859.5	28859.5	28020.5	35007.8	5583.5	23142.3	7648.17	16182.4	25798	8035.43	111287	177761	8279.19	32490.4	81418.4	141381	140942	169852	130371	58108.6			29243.3	82519.6	19149.7	34313.2	47777.3	52277.6	89778.8	51699.8	55202.6	20028.4	0.467333	0.0344	161361	61626.2	22254.4
AT5G63470.1	nuclear factor Y, subunit C4	metabolic process;regulation of biological process;response to stimulus	cytosol;nucleus	DNA binding;protein binding	Pf00125, Pf00808	836466	AT5G63470	NF-YC4					178282	178282	167607	209402	39396.6	163290	13717	29023.2	144999	79666.8	157819	252090	375023	1.47172e+06	16887.4	29324.5	167823	202247	488846	573455			11749	33153.7	129591	232205	111041	121500	302456	174172	140258	84513.6	1.0338	0.9376	528062	201675	80812.1
AT5G19250.1	Glycoprotein membrane precursor GPI-anchored		membrane			832045	AT5G19250	AT5G19250					2.42586e+06	2.42586e+06	2.99498e+06	3.74182e+06	289194	1.19864e+06	231075	488921	1.96381e+06	1.4301e+06	2.44382e+06	3.90359e+06	1.01474e+06	3.98221e+06	5.38139e+06	9.34467e+06	6435591	7.75565e+06	6.24653e+06	2.37131e+06			153522	433215	81621.9	146253	521943	571107	955410	550180	425189	195605	4.61868	0.077	1.59891e+06	610650	858188
AT3G16910.1	acyl-activating enzyme 7	metabolic process	mitochondrion	catalytic activity;nucleotide binding	Pf00501, Pf13193	820946	AT3G16910	AAE7					3.96244e+06	3.96244e+06	2.86835e+06	3.58362e+06	903121	3.74322e+06	341757	723109	3.0031e+06	1.5279e+06	1.82487e+07	2.91491e+07	4892379	1.91994e+07	21307418	3.69999e+07	2.54414e+07	3.06599e+07	2.90021e+07	6.38018e+06			81484	229934	4.22621e+06	7.57268e+06	2.71624e+06	2.97209e+06	8.84595e+06	5.09401e+06	3.96718e+06	3.12125e+06	0.756986	0.5991	1.84475e+07	7.04538e+06	2.00962e+06
[truncated: 12 more columns]

## Sheet: metabolites
Name	Formula	Annotation Source: Predicted Compositions	Annotation Source: mzCloud Search	Annotation Source: mzVault Search	Annotation Source: Metabolika Search	Annotation Source: ChemSpider Search	Annotation Source: MassList Search	Molecular Weight	RT [min]	Area (Max.)	# ChemSpider Results	# mzVault Results	# mzCloud Results	# KEGG Pathways	# Metabolika Pathways	KEGG Pathways	Metabolika Pathways	Mass List Match: Arita Lab 6549 Flavonoid Structure Database	Mass List Match: EFS HRAM Compound Database	Mass List Match: Endogenous Metabolites database 4400 compounds	Mass List Match: Extractables and Leachables HRAM Compound Database	mzVault Best Match	mzVault Library Match: Bamba lab 598 polar metabolites stepped NCE 10 30 45	mzVault Library Match: mzVault Autoprocessed May 2019	mzVault Library Match: mzVault Reference May 2019	mzCloud Best Match	mzCloud Best Sim. Match	MS2	dM1Area: neg_GC_dM_48h1.raw (F5)	NORMALIZED dM1Area: neg_GC_dM_48h1.raw (F5)	dM2Area: neg_GC_dM_48h2.raw (F6)	NORMALIZED dM2Area: neg_GC_dM_48h2.raw (F6)	dM3Area: neg_GC_dM_48h3.raw (F7)	NORMALIZED dM3Area: neg_GC_dM_48h3.raw (F7)	dM4Area: neg_GC_dM_48h4.raw (F8)	NORMALIZED dM4Area: neg_GC_dM_48h4.raw (F8)	dM mean	dM SD	dP1Area: neg_GC_dP_48h1.raw (F9)	NORMALIZED dP1Area: neg_GC_dP_48h1.raw (F9)	dP2Area: neg_GC_dP_48h2.raw (F10)	NORMALIZED dP2Area: neg_GC_dP_48h2.raw (F10)	dP3Area: neg_GC_dP_48h3.raw (F11)	NORMALIZED dP3Area: neg_GC_dP_48h3.raw (F11)	dP4Area: neg_GC_dP_48h4.raw (F12)	NORMALIZED dP4Area: neg_GC_dP_48h4.raw (F12)	dP mean	dP SD	WM1Area: neg_GC_WM_48h1.raw (F13)
N-Acetyl-L-leucine	C8 H15 N O3	Full match	No results	No results	No results	Full match	Full match	173.106	2.932	3.48962e+07	44	0	0	2	0	Biosynthesis of alkaloids derived from ornithine, lysine and nicotinic acid;Tropane, piperidine and pyridine alkaloid biosynthesis		No matches found	No matches found	Multiple matches found	No matches found		No matches found	No matches found	No matches found			No MS2	553222	553222	184415	196519	97826.3	135400	116579	97168.9	245578	209138	127272	151662	222465	189817	133629	128187	114997	147576	154310	25791.1	9.30303e+06
Decanamide	C10 H21 N O	Full match	Full match	No results	No results	Full match	Full match	171.163	1.798	6.74923e+06	20	0	2	0	0			No matches found	No matches found	No matches found	Multiple matches found		No matches found	No matches found	No matches found	81.8		DDA for preferred ion	181826	181826	103106	109874	47533.9	65791.2	56436.4	47039.7	101133	59896.8	79181.8	94355.8	141756	120953	48826.2	46837.9	34069.1	43720.9	76466.8	37634.9	2.45543e+06
3',5,7-Trihydroxy-4'-methoxyflavanone	C16 H14 O6	Not the top hit	Full match	Full match	Partial match	Not the top hit	Not the top hit	302.077	7.925	1.31251e+07	85	3	2	5	3	Metabolic pathways;Biosynthesis of secondary metabolites;Biosynthesis of antibiotics;Other	Other	Multiple matches found	No matches found	Multiple matches found	Single match found	79.8	No matches found	No matches found	Multiple matches found	61.6		DDA for preferred ion	100113	100113	104645	111513	179369	248262	175456	146243	151533	67404.8	255205	304111	56903.3	48552.4	558682	535931	129753	166511	263776	209346	6.1273e+06
Salicylic acid	C7 H6 O3	Full match	No results	No results	Not the top hit	Full match	Full match	138.031	6.191	6.83862e+08	18	0	0	26	13	Metabolic pathways;Microbial metabolism in diverse environments;Biosynthesis of secondary metabolites;Biosynthesis of antibiotics;Degradation of aromatic compounds;Biosynthesis of phenylpropanoids;Biosynthesis of plant hormones;Biosynthesis of alkaloids derived from shikimate pathway;Phenylalanine metabolism;Other	Superpathway of aromatic compound degradation via 3-oxoadipate;Superpathway of aromatic compound degradation via 2-oxopent-4-enoate;Anaerobic aromatic compound degradation (Thauera aromatica);Superpathway of aerobic toluene degradation;Naphthalene degradation to acetyl-CoA;Other	No matches found	No matches found	Multiple matches found	Single match found		No matches found	No matches found	No matches found			No MS2	7.22657e+06	7.22657e+06	9.71496e+06	1.03526e+07	9.17185e+06	1.26947e+07	1.09228e+07	9.10418e+06	9.8445e+06	2.2937e+06	2.25259e+07	2.68426e+07	6.35552e+06	5.42281e+06	1.09451e+07	1.04994e+07	7.67899e+06	9.85444e+06	1.31548e+07	9.40005e+06	2.98821e+08
Pyridoxine	C8 H11 N O3	Full match	Full match	Full match	Full match	Full match	Full match	169.074	1.527	1.26253e+07	25	3	4	17	1	Metabolic pathways;Microbial metabolism in diverse environments;Taste transduction;Other	Other	No matches found	Single match found	Multiple matches found	No matches found	90.9	Single match found	No matches found	Multiple matches found	98.8	76.6	DDA for preferred ion	4.64049e+06	4.64049e+06	2.04814e+06	2.18257e+06	2.40273e+06	3.3256e+06	264906	220799	2.59237e+06	1.87303e+06	204589	243795	571665	487770	195073	187129	197834	253880	293144	133035	4.39155e+06
D-Panthenol	C9 H19 N O4	Full match	Full match	Full match	No results	Full match	Full match	205.132	3.278	6.06127e+07	7	1	2	1	0	Pantothenate and CoA biosynthesis		No matches found	No matches found	Single match found	No matches found	98	No matches found	No matches found	Single match found	97.6		DDA for preferred ion	886529	886529	918915	979229	1.29351e+06	1.79034e+06	1.75117e+06	1.4596e+06	1.27892e+06	423469	823102	980836	1.02648e+06	875840	2.49969e+06	2.39789e+06	2.34858e+06	3.01393e+06	1.81713e+06	1.05752e+06	1.60922e+07
Panthenol	C9 H19 N O4	Full match	No results	Full match	No results	Full match	Full match	205.13	3.257	4.45605e+06	7	1	0	1	0	Other		No matches found	No matches found	Single match found	No matches found	78.8	No matches found	No matches found	Single match found			DDA for preferred ion	72490.7	72490.7	77420	82501.5	90113.9	124726	129300	107771	96872.3	23773.8	119492	142390	3456.8	2949.5	173557	166490	124621	159926	117939	77331.6	1.37546e+06
2-Indolinecarboxylic acid	C9 H9 N O2	Full match	No results	No results	No results	Full match	Full match	163.064	1.315	3.51448e+06	79	0	0	6	0	Metabolic pathways;Microbial metabolism in diverse environments;Other		No matches found	No matches found	Single match found	Single match found		No matches found	No matches found	No matches found			No MS2	54730.3	54730.3	112200	119565	145423	201278	73851	61554.7	109282	67879.3	88114.7	105000	304451	259771	183538	176064	97352.7	124933	166442	69043.4	32729.2
Methylnitronitrosoguanidine	C2 H5 N5 O3	Full match	No results	No results	No results	Full match	No results	147.04	0.949	9.17639e+06	1	0	0	1	0	Other		No matches found	No matches found	No matches found	No matches found		No matches found	No matches found	No matches found			DDA for preferred ion	550620	550620	1.33882e+06	1.4267e+06	2.65258e+06	3.67141e+06	3.90506e+06	3.25486e+06	2.2259e+06	1.48251e+06	847303	1.00968e+06	373877	319009	320522	307469	1.83345e+06	2.35287e+06	997256	961539	4.7604e+06
(3S,4S)-4-Ethoxy-1-methyl-3-pyrrolidinamine	C7 H16 N2 O	Full match	No results	No results	No results	Full match	No results	144.127	1.439	1.05199e+07	27	0	0	0	0			No matches found	No matches found	No matches found	No matches found		No matches found	No matches found	No matches found			DDA for preferred ion	1.05199e+07	1.05199e+07	6.49287e+06	6.91903e+06	5.59395e+06	7.74252e+06	112769	93992.7	6.31887e+06	4.42663e+06	2.50727e+06	2.98775e+06	166761	142288	262492	251803	182552	234268	904028	1.38998e+06	1.88499e+06
MF0875000	C13 H13 N3	Full match	No results	No results	No results	Full match	Full match	211.112	5.788	3.31895e+07	10	0	0	0	0			No matches found	No matches found	No matches found	Single match found		No matches found	No matches found	No matches found			No MS2	3.31895e+07	3.31895e+07	2.20234e+07	2.34689e+07	1.23352e+07	1.7073e+07	6.50347e+06	5.42064e+06	1.9788e+07	1.16468e+07	1.74597e+06	2.08056e+06	4.99298e+06	4.26023e+06	1.33771e+06	1.28324e+06	1.53706e+06	1.9725e+06	2.39913e+06	1.29002e+06	4.87265e+06
Niacin	C6 H5 N O2	Full match	No results	No results	Full match	Full match	Full match	123.032	1.33	1.58212e+08	15	0	0	12	6	Metabolic pathways;Biosynthesis of secondary metabolites;Microbial metabolism in diverse environments;Biosynthesis of plant secondary metabolites;Biosynthesis of alkaloids derived from ornithine, lysine and nicotinic acid;Tropane, piperidine and pyridine alkaloid biosynthesis;Degradation of aromatic compounds;Other	Other	No matches found	No matches found	Multiple matches found	No matches found		No matches found	No matches found	No matches found			No MS2	5.83712e+07	5.83712e+07	4.53167e+07	4.82911e+07	2.3725e+07	3.28375e+07	1.34991e+07	1.12515e+07	3.76878e+07	2.05153e+07	8.13008e+06	9.68808e+06	4.25493e+07	3.63049e+07	1.44353e+07	1.38475e+07	1.15545e+07	1.48279e+07	1.86671e+07	1.19678e+07	2.25294e+07
1734412	C5 H14 N2 O	Full match	No results	No results	No results	Full match	No results	118.111	0.908	3.48871e+06	5	0	0	0	0			No matches found	No matches found	No matches found	No matches found		No matches found	No matches found	No matches found			No MS2	425611	425611	810208	863386	356237	493064	1.22682e+06	1.02256e+06	701154	288007	246993	294325	211436	180407	289360	277576	429019	550559	325717	158085	812611
Paraldehyde	C6 H12 O3	Full match	No results	No results	No results	Full match	Full match	132.077	4.829	2.97879e+07	56	0	0	3	0	Microbial metabolism in diverse environments;Degradation of aromatic compounds;Other		No matches found	No matches found	Multiple matches found	Multiple matches found		No matches found	No matches found	No matches found			DDA for preferred ion	2.97879e+07	2.97879e+07	2.13039e+07	2.27022e+07	1.10749e+06	1.53286e+06	134148	111812	1.35337e+07	1.49714e+07	111953	133407	86439.8	73754.3	136809	131238	90436.6	116057	113614	27671.6	197172
Desaminotyrosine	C9 H10 O3	Full match	No results	No results	Partial match	Full match	Full match	166.062	5.339	1.18022e+07	132	0	0	10	1	Metabolic pathways;Microbial metabolism in diverse environments;Biosynthesis of secondary metabolites;Degradation of aromatic compounds;Biosynthesis of alkaloids derived from ornithine, lysine and nicotinic acid;Phenylalanine metabolism;Other	Other	No matches found	Single match found	Multiple matches found	No matches found		No matches found	No matches found	No matches found			No MS2	1.18022e+07	1.18022e+07	8.44253e+06	8.99665e+06	310073	429168	84395.1	70343.2	5.32459e+06	5.97259e+06	105977	126286	93061.7	79404.4	95012.2	91143	52060.1	66808.6	90910.6	25591.6	184875
MFCD01824331	C6 H11 N2 O5 P	Full match	No results	No results	No results	Full match	No results	222.042	0.952	1.90423e+08	1	0	0	0	0			No matches found	No matches found	No matches found	No matches found		No matches found	No matches found	No matches found			No MS2	2.44312e+06	2.44312e+06	5.21737e+06	5.55982e+06	3.25616e+07	4.50681e+07	7.42457e+07	6.18837e+07	2.87387e+07	2.9405e+07	2.18056e+06	2.59843e+06	431128	367857	3.42897e+07	3.28933e+07	3.37259e+07	4.32805e+07	1.9785e+07	2.15737e+07	5.60193e+07
Ethyl lactate	C5 H10 O3	Full match	No results	No results	No results	Full match	Full match	118.062	3.18	4.65552e+06	43	0	0	2	0	Metabolic pathways;Other		No matches found	No matches found	Multiple matches found	Single match found		No matches found	No matches found	No matches found			No MS2	4.65552e+06	4.65552e+06	2.85839e+06	3.046e+06	229790	318050	142967	119163	2.03468e+06	2.19906e+06	104910	125014	69023.1	58893.5	214950	206197	98532.9	126447	129138	60267.7	229390
2,2,2-Trifluoroethanol-d3	C2 D3 F3 O	No results	No results	No results	No results	Full match	No results	103.032	0.937	1.10697e+07	1	0	0	0	0			No matches found	No matches found	No matches found	No matches found		No matches found	No matches found	No matches found			DDA for preferred ion	142563	142563	147569	157254	986021	1.36474e+06	1.6598e+06	1.38344e+06	762001	706850	193285	230325	232801	198636	400372	384068	1.71165e+06	2.19656e+06	752396	966173	2.91059e+06
MFCD06637650	C6 H12 N6 O2	Full match	No results	No results	No results	Not the top hit	No match	200.103	3.439	5.42826e+06	47	0	0	0	0			No matches found	No matches found	No matches found	Multiple matches found		No matches found	No matches found	No matches found			DDA for preferred ion	646823	646823	831494	886069	884634	1.22441e+06	1.09867e+06	915741	918262	236960	1.0431e+06	1.243e+06	257131	219396	951283	912544	1.18196e+06	1.51681e+06	972937	559821	3.50065e+06
MFCD00134195	C10 H21 N O5	Full match	No results	No results	No results	Full match	No results	235.143	1.158	4.95363e+06	1	0	0	0	0			No matches found	No matches found	No matches found	No matches found		No matches found	No matches found	No matches found			DDA for preferred ion	717050	717050	842524	897823	885811	1.22604e+06	865372	721287	890551	238998	597037	711450	914303	780124	1.42815e+06	1.36999e+06	868868	1.11502e+06	994145	306371	757464
Prolinamide	C5 H10 N2 O	Full match	Full match	Full match	No results	Not the top hit	Partial match	114.08	1.019	7.50672e+06	24	1	1	0	0			No matches found	No matches found	No matches found	Single match found	80.8	No matches found	No matches found	Single match found	92.5		DDA for preferred ion	3.43452e+06	3.43452e+06	3.69269e+06	3.93506e+06	2.26843e+06	3.13972e+06	3.07568e+06	2.56358e+06	3.26822e+06	573108	199970	238291	1.83678e+06	1.56722e+06	2.3453e+06	2.2498e+06	1.57403e+06	2.01996e+06	1.51882e+06	899548	2.53832e+06
(3-Aminopropyl)diethanolamine	C7 H18 N2 O2	Full match	No results	No results	No results	Full match	No results	162.137	0.846	1.26772e+07	2	0	0	0	0			No matches found	No matches found	No matches found	No matches found		No matches found	No matches found	No matches found			No MS2	1.26772e+07	1.26772e+07	8.88766e+06	9.47101e+06	6.25872e+06	8.66262e+06	1.1252e+06	937855	7.93716e+06	4.97785e+06	4.9048e+06	5.84472e+06	1.43386e+06	1.22344e+06	895389	858927	382893	491366	2.10461e+06	2.51125e+06	1.49782e+06
1,4,5,6-Tetrahydrocyclopenta[c]pyrazole-3-carbohydrazide	C7 H10 N4 O	Full match	No results	No results	No results	Full match	No results	166.085	1.184	8.46427e+06	7	0	0	3	0	Metabolic pathways;ABC transporters;Other		No matches found	No matches found	No matches found	No matches found		No matches found	No matches found	No matches found			DDA for preferred ion	1.10709e+06	1.10709e+06	1.63952e+06	1.74713e+06	1.60186e+06	2.21711e+06	2.58287e+06	2.15282e+06	1.80604e+06	510307	525343	626017	717000	611776	2.68798e+06	2.57852e+06	2.09967e+06	2.6945e+06	1.6277e+06	1.16585e+06	2.41162e+06
4-Nitroaniline	C6 H6 N2 O2	Full match	No results	No results	No results	Full match	Full match	138.042	1.5	1.31035e+07	52	0	0	2	0	Metabolic pathways;Other		No matches found	No matches found	Multiple matches found	Single match found		No matches found	No matches found	No matches found			DDA for preferred ion	33014.1	33014.1	1.73356e+06	1.84734e+06	2.53462e+06	3.50813e+06	4.22494e+06	3.52149e+06	2.22749e+06	1.66079e+06	17120.3	20401.1	1.22463e+06	1.04491e+06	4.56361e+06	4.37777e+06	4.06911e+06	5.22189e+06	2.66624e+06	2.52256e+06	6.52151e+06
Hexitol	C6 H14 O6	Full match	No results	No results	Full match	Full match	Full match	182.078	0.912	2.53119e+06	11	0	0	5	1	Metabolic pathways;Other	Other	No matches found	No matches found	Multiple matches found	No matches found		No matches found	No matches found	No matches found			DDA for preferred ion	790530	790530	510628	544143	321811	445415	481730	401522	545403	173962	253093	301594	278006	237207	1.32807e+06	1.27399e+06	218447	280333	523280	501187	1.03983e+06
Dimethyl acetylsuccinate	C8 H12 O5	Full match	No results	No results	No results	Full match	Full match	188.067	3.475	3.96041e+06	11	0	0	4	0	Metabolic pathways;Microbial metabolism in diverse environments;2-Oxocarboxylic acid metabolism;Other		No matches found	No matches found	Single match found	No matches found		No matches found	No matches found	No matches found			DDA for preferred ion	1.34638e+06	1.34638e+06	1.41144e+06	1.50408e+06	1.29343e+06	1.79022e+06	1.99819e+06	1.66549e+06	1.57654e+06	193038	895854	1.06753e+06	240467	205177	2.17527e+06	2.08669e+06	121379	155766	878790	907590	1.51918e+06
Brassylic acid	C13 H24 O4	Full match	No results	No results	No results	Full match	Partial match	244.166	10.792	1.37416e+07	15	0	0	0	0			No matches found	No matches found	No matches found	Single match found		No matches found	No matches found	No matches found			DDA for preferred ion	2.62761e+06	2.62761e+06	2.00368e+06	2.1352e+06	2.42103e+06	3.35092e+06	2.43338e+06	2.02822e+06	2.53548e+06	603038	2.07899e+06	2.47739e+06	1.74807e+06	1.49153e+06	3.59825e+06	3.45172e+06	2.61777e+06	3.35938e+06	2.69501e+06	914642	6.94789e+06
NP-008993	C18 H34 O4	No match	Invalid mass	No results	No results	No match	No match	336.229	11.427	3.4205e+06	69	0	2	9	0	Metabolic pathways;Other		No matches found	No matches found	Multiple matches found	No matches found		No matches found	No matches found	No matches found	89.2		DDA for preferred ion	1.60879e+06	1.60879e+06	1.52209e+06	1.62199e+06	588923	815123	751891	626701	1.16815e+06	522151	1.0759e+06	1.28208e+06	881327	751988	1.19394e+06	1.14532e+06	894633	1.14808e+06	1.08187e+06	228996	1.41952e+06
Hypoxanthin	C5 H4 N4 O	Full match	No results	No results	Partial match	Full match	Full match	136.039	1.435	1.05917e+09	7	0	0	2	5	Metabolic pathways;Purine metabolism	Superpathway of purine nucleotide salvage;Other	No matches found	Single match found	Multiple matches found	No matches found		No matches found	No matches found	No matches found			No MS2	1.05917e+09	1.05917e+09	6.97706e+08	7.435e+08	2.67639e+08	3.70436e+08	6.18935e+06	5.15882e+06	5.44567e+08	4.56683e+08	1.71656e+06	2.04551e+06	5.03089e+06	4.29258e+06	4.11001e+06	3.94264e+06	2.02603e+06	2.6e+06	3.22018e+06	1.07027e+06	2.50249e+06
Gly-Leu	C8 H16 N2 O3	Full match	No results	No results	Partial match	Full match	Full match	188.117	1.087	2.9795e+07	25	0	0	2	1	Metabolic pathways;Lysine degradation	Superpathway of L-lysine degradation	No matches found	No matches found	Multiple matches found	No matches found		No matches found	No matches found	No matches found			DDA for preferred ion	2.9795e+07	2.9795e+07	2.45911e+07	2.62052e+07	4.01015e+06	5.55041e+06	187208	156038	1.54267e+07	1.47576e+07	233339	278055	709132	605063	180074	172740	189325	242961	324705	191965	111734
(7E)-7-Nonene-3,5-diyn-1-ol	C9 H10 O	Full match	No results	No results	No results	Full match	Partial match	134.074	7.069	1.26216e+07	50	0	0	3	0	Biosynthesis of secondary metabolites;Biosynthesis of plant secondary metabolites;Other		No matches found	No matches found	Multiple matches found	Multiple matches found		No matches found	No matches found	No matches found			DDA for preferred ion	3.02775e+06	3.02775e+06	4.50656e+06	4.80235e+06	1.64842e+06	2.28156e+06	3.81497e+06	3.17977e+06	3.32286e+06	1.06157e+06	4.51417e+06	5.37923e+06	2.88476e+06	2.46141e+06	3.91105e+06	3.75178e+06	2.77319e+06	3.55884e+06	3.78781e+06	1.20356e+06	5.04644e+06
N,N-Dimethylacetamide	C4 H9 N O	Full match	No results	No results	Partial match	Full match	Full match	87.0687	2.749	3.14593e+07	30	0	0	8	4	Metabolic pathways;Biosynthesis of secondary metabolites;2-Oxocarboxylic acid metabolism;Arginine and proline metabolism;Cyanoamino acid metabolism;Glucosinolate biosynthesis;beta-Alanine metabolism;Other	Superpathway of linamarin and lotaustralin biosynthesis;Superpathway of L-arginine and L-ornithine degradation;Superpathway of L-arginine, putrescine, and 4-aminobutanoate degradation;Superpathway of ornithine degradation	No matches found	No matches found	Multiple matches found	Multiple matches found		No matches found	No matches found	No matches found			No MS2	7.68843e+06	7.68843e+06	1.33941e+07	1.42732e+07	5.06605e+06	7.01187e+06	1.12821e+07	9.40364e+06	9.59429e+06	3.2777e+06	1.02433e+07	1.22062e+07	6.58732e+06	5.62059e+06	1.14787e+07	1.10112e+07	1.00403e+07	1.28847e+07	1.04307e+07	3.29894e+06	1.64939e+07
Valerophenone	C11 H14 O	Full match	Invalid mass	No results	No results	Full match	Full match	162.105	9.521	3.81394e+07	55	0	6	3	0	Metabolic pathways;Biosynthesis of secondary metabolites;Other		No matches found	No matches found	Single match found	Multiple matches found		No matches found	No matches found	No matches found		71.1	DDA for preferred ion	9.7405e+06	9.7405e+06	1.50795e+07	1.60692e+07	6.60199e+06	9.13774e+06	1.36688e+07	1.1393e+07	1.15851e+07	3.13774e+06	1.66016e+07	1.97831e+07	1.238e+07	1.05632e+07	1.15523e+07	1.10818e+07	1.06508e+07	1.36682e+07	1.37741e+07	4.22994e+06	1.66933e+07
g-Guanidinobutyrate	C5 H11 N3 O2	Full match	No results	No results	No results	Full match	Full match	145.086	1.303	2.20309e+07	4	0	0	2	0	Metabolic pathways;Arginine and proline metabolism		No matches found	No matches found	Multiple matches found	No matches found		No matches found	No matches found	No matches found			No MS2	6.41783e+06	6.41783e+06	4.60505e+06	4.9073e+06	6.78517e+06	9.39129e+06	4.93855e+06	4.11628e+06	6.20817e+06	2.32698e+06	3.57091e+06	4.25522e+06	4.21742e+06	3.59849e+06	7.36209e+06	7.06229e+06	7.9426e+06	1.01927e+07	6.27718e+06	3.01173e+06	4.65081e+06
4,10-Undecadiynal	C11 H14 O	Full match	No results	No results	No results	Full match	Partial match	162.105	9.378	1.64031e+07	55	0	0	3	0	Metabolic pathways;Biosynthesis of secondary metabolites;Other		No matches found	No matches found	Single match found	Multiple matches found		No matches found	No matches found	No matches found			DDA for preferred ion	6.30503e+06	6.30503e+06	7.46653e+06	7.9566e+06	3.63593e+06	5.03245e+06	5.65875e+06	4.71656e+06	6.00266e+06	1.47249e+06	6.91513e+06	8.24031e+06	6.60286e+06	5.63385e+06	6.56341e+06	6.29613e+06	5.5751e+06	7.15452e+06	6.8312e+06	1.12695e+06	8.4257e+06
Diethyl diallylmalonate	C13 H20 O4	Full match	No results	No results	No results	Full match	No results	240.134	11.02	3.88816e+06	15	0	0	0	0			No matches found	No matches found	No matches found	No matches found		No matches found	No matches found	No matches found			DDA for preferred ion	1.76803e+06	1.76803e+06	1.85882e+06	1.98083e+06	1.30193e+06	1.80199e+06	2.30695e+06	1.92284e+06	1.86842e+06	100147	1.58675e+06	1.89083e+06	1.83536e+06	1.56601e+06	1.76635e+06	1.69441e+06	1.47094e+06	1.88766e+06	1.75973e+06	158477	1.56921e+06
L-Pyroglutamic acid	C5 H7 N O3	Full match	No results	No results	Full match	Full match	Partial match	129.043	1.367	2.45316e+08	24	0	0	6	2	Metabolic pathways;Biosynthesis of secondary metabolites;Arginine and proline metabolism;Biosynthesis of various secondary metabolites - part 3;Other	Superpathway of butirocin biosynthesis;Other	No matches found	No matches found	Multiple matches found	Single match found		No matches found	No matches found	No matches found			DDA for other ion	7.51717e+07	7.51717e+07	6.80555e+07	7.25224e+07	7.68369e+07	1.06349e+08	1.22173e+08	1.01831e+08	8.89686e+07	1.75913e+07	7.87935e+07	9.38929e+07	8.1279e+07	6.93508e+07	1.50746e+08	1.44607e+08	1.04109e+08	1.33602e+08	1.10363e+08	3.49571e+07	1.08172e+08
hydroxypyrone	C5 H4 O3	Full match	No results	No results	No results	Full match	Full match	112.015	1.186	2.19757e+07	7	0	0	3	0	Metabolic pathways;Microbial metabolism in diverse environments;Other		No matches found	No matches found	Single match found	No matches found		No matches found	No matches found	No matches found			DDA for preferred ion	1.12637e+07	1.12637e+07	5.89435e+06	6.28123e+06	4.23062e+06	5.85556e+06	1.08237e+07	9.02156e+06	8.10552e+06	2.53008e+06	8.11956e+06	9.67554e+06	7.13498e+06	6.08788e+06	9.4536e+06	9.06863e+06	9.10872e+06	1.16892e+07	9.13032e+06	2.317e+06	1.00496e+07
1804947	C14 H22 O8	Full match	No results	No results	No results	Full match	Full match	318.131	3.504	3.10139e+06	16	0	0	0	0			No matches found	No matches found	No matches found	Single match found		No matches found	No matches found	No matches found			No MS2	780363	780363	600232	639628	1.36558e+06	1.89009e+06	1.73523e+06	1.44631e+06	1.1891e+06	584959	1.18549e+06	1.41266e+06	1.64356e+06	1.40236e+06	1.09185e+06	1.04739e+06	1.28668e+06	1.65119e+06	1.3784e+06	248820	1.3445e+06
L-(+)-Valinol	C5 H13 N O	Full match	No results	No results	No results	Full match	Full match	103.1	14.396	4.49971e+06	29	0	0	0	0			No matches found	No matches found	Single match found	No matches found		No matches found	No matches found	No matches found			No MS2	1.77443e+06	1.77443e+06	2.52177e+06	2.68729e+06	1.59753e+06	2.21113e+06	2.4635e+06	2.05332e+06	2.18154e+06	382465	2.48692e+06	2.9635e+06	4.49971e+06	3.83935e+06	3.61079e+06	3.46375e+06	2.49046e+06	3.196e+06	3.36565e+06	376175	1.69618e+06
tranexamic acid	C8 H15 N O2	Full match	No results	No results	No results	Full match	Full match	157.111	2.978	2.13907e+07	70	0	0	0	0			No matches found	Single match found	No matches found	Multiple matches found		No matches found	No matches found	No matches found			No MS2	5.97709e+06	5.97709e+06	7.10895e+06	7.57555e+06	4.54144e+06	6.28575e+06	1.35591e+07	1.13015e+07	7.78497e+06	2.44444e+06	1.39176e+07	1.65847e+07	1.61272e+07	1.37604e+07	2.13907e+07	2.05196e+07	1.50776e+07	1.93491e+07	1.75535e+07	3.01926e+06	8.33347e+06
(±)-Malic Acid	C4 H6 O5	Full match	No results	No results	Full match	Full match	Full match	134.02	1.012	2.41223e+08	6	0	0	28	11	Metabolic pathways;Microbial metabolism in diverse environments;Biosynthesis of secondary metabolites;Biosynthesis of antibiotics;Carbon metabolism;Biosynthesis of plant secondary metabolites;Ascorbate and aldarate metabolism;Biosynthesis of phenylpropanoids;Biosynthesis of plant hormones;Biosynthesis of alkaloids derived from shikimate pathway;Biosynthesis of alkaloids derived from ornithine, ly…	L-glutamate degradation VIII (to propanoate);Superpathway of cytosolic glycolysis (plants), pyruvate dehydrogenase and TCA cycle;Superpathway of glycolysis, pyruvate dehydrogenase, TCA, and glyoxylate bypass;Superpathway of glyoxylate bypass and TCA;Superpathway of glyoxylate cycle and fatty acid degradation;Superpathway of pentose and pentitol degradation;Superpathway of anaerobic energy metabol…	No matches found	No matches found	Multiple matches found	Multiple matches found		No matches found	No matches found	No matches found			No MS2	8.8588e+07	8.8588e+07	7.19973e+07	7.67229e+07	9.81246e+07	1.35813e+08	1.43206e+08	1.19362e+08	1.05122e+08	2.72312e+07	1.28952e+08	1.53664e+08	1.13727e+08	9.70371e+07	1.1498e+08	1.10298e+08	8.0169e+07	1.02881e+08	1.1597e+08	2.57085e+07	1.13106e+08
(4aR,8aR)-Decahydroquinoxaline	C8 H16 N2	Full match	No results	No results	No results	Full match	No results	140.132	1.297	9.81046e+06	26	0	0	0	0			No matches found	No matches found	No matches found	No matches found		No matches found	No matches found	No matches found			DDA for preferred ion	5.6012e+06	5.6012e+06	5.21599e+06	5.55834e+06	6.43804e+06	8.91083e+06	4.25728e+06	3.54844e+06	5.9047e+06	2.22117e+06	8.60934e+06	1.02592e+07	6.27336e+06	5.35271e+06	9.81046e+06	9.41095e+06	6.54176e+06	8.39503e+06	8.35447e+06	2.14136e+06	4.75552e+06
1-Allyl-5-oxo-3-pyrrolidinecarboxylic acid	C8 H11 N O3	Full match	No results	No results	Partial match	Full match	Full match	169.074	3.217	3.56845e+06	25	0	0	17	1	Metabolic pathways;Microbial metabolism in diverse environments;Taste transduction;Other	Other	No matches found	Single match found	Multiple matches found	No matches found		No matches found	No matches found	No matches found			DDA for preferred ion	3.56845e+06	3.56845e+06	2.69868e+06	2.87581e+06	753885	1.04344e+06	875242	729514	2.0543e+06	1.38376e+06	1.07422e+06	1.28008e+06	2.06991e+06	1.76614e+06	1.78432e+06	1.71166e+06	1.24136e+06	1.59303e+06	1.58773e+06	217458	1.51647e+06
GE1459320	C10 H9 N O	Full match	No results	No results	No results	Full match	Full match	159.069	4.79	2.83608e+06	66	0	0	6	0	Metabolic pathways;Biosynthesis of secondary metabolites;Biosynthesis of antibiotics;Other		No matches found	No matches found	Multiple matches found	No matches found		No matches found	No matches found	No matches found			DDA for preferred ion	781146	781146	770863	821459	761478	1.05395e+06	735902	613374	817483	181581	2.80688e+06	3.34477e+06	2.83608e+06	2.41987e+06	1.43298e+06	1.37462e+06	1.60564e+06	2.06052e+06	2.29995e+06	820485	640980
Aesculin	C15 H16 O9	Full match	No results	No results	Full match	Full match	Full match	340.077	6.151	6.82386e+07	12	0	0	1	1	Other	Other	No matches found	No matches found	Multiple matches found	No matches found		No matches found	No matches found	No matches found			No MS2	5.0108e+07	5.0108e+07	6.2416e+07	6.65127e+07	5.11992e+07	7.08643e+07	6.82386e+07	5.68768e+07	6.10905e+07	9.36834e+06	5.07997e+07	6.05346e+07	4.3703e+07	3.72893e+07	2.7475e+07	2.63562e+07	3.356e+07	4.30676e+07	4.18119e+07	1.42765e+07	1.24194e+07
Myristyl sulfate	C14 H30 O4 S	Not the top hit	Full match	Full match	No results	Not the top hit	No match	294.184	11.572	1.99103e+07	11	1	2	2	0	Biosynthesis of secondary metabolites;Other		No matches found	No matches found	Single match found	No matches found	68.8	No matches found	No matches found	Single match found	88.3		DDA for preferred ion	9.79203e+06	9.79203e+06	3.85056e+06	4.10329e+06	8.4161e+06	1.16486e+07	1.08693e+07	9.05957e+06	8.65088e+06	3.22161e+06	6.02963e+06	7.18511e+06	1.99103e+07	1.69884e+07	9.50933e+06	9.12208e+06	6.38483e+06	8.19365e+06	1.03723e+07	4.48109e+06	8.213e+06
2-Dodecylbenzenesulfonic acid	C18 H30 O3 S	Full match	No results	No results	No results	Full match	Not the top hit	326.189	11.615	6.76044e+07	2	0	0	0	0			No matches found	No matches found	No matches found	Multiple matches found		No matches found	No matches found	No matches found			No MS2	3.14472e+07	3.14472e+07	9.53092e+06	1.01565e+07	2.46279e+07	3.40873e+07	4.82582e+07	4.02232e+07	2.89785e+07	1.30755e+07	2.4828e+07	2.95859e+07	6.76044e+07	5.7683e+07	3.78542e+07	3.63127e+07	1.84137e+07	2.36303e+07	3.6803e+07	1.48529e+07	2.92301e+07
Benzenesulfonic acid, 4-methyl-, dodecyl ester	C19 H32 O3 S	Full match	No results	No results	No results	Full match	No results	340.205	11.734	1.87235e+07	2	0	0	0	0			No matches found	No matches found	No matches found	No matches found		No matches found	No matches found	No matches found			No MS2	6.27043e+06	6.27043e+06	1.89046e+06	2.01455e+06	6.81817e+06	9.43696e+06	1.03863e+07	8.65696e+06	6.59473e+06	3.33738e+06	1.06642e+07	1.27078e+07	1.87235e+07	1.59757e+07	1.25671e+07	1.20553e+07	7.13296e+06	9.15372e+06	1.24731e+07	2.79977e+06	1.0277e+07
Aminolevulinic acid	C5 H9 N O3	Full match	No results	No results	Not the top hit	Full match	Full match	131.059	1.519	6.0087e+06	45	0	0	13	7	Metabolic pathways;Biosynthesis of secondary metabolites;Microbial metabolism in diverse environments;Biosynthesis of antibiotics;Biosynthesis of amino acids;Biosynthesis of plant secondary metabolites;ABC transporters;Arginine and proline metabolism;beta-Alanine metabolism;Other	Arginine, ornithine and proline interconversion;Superpathway of L-citrulline metabolism;Other	No matches found	No matches found	Multiple matches found	No matches found		No matches found	No matches found	No matches found			DDA for preferred ion	1.57028e+06	1.57028e+06	2.97589e+06	3.17122e+06	555731	769181	1.51389e+06	1.26183e+06	1.69313e+06	1.03916e+06	4.83898e+06	5.76629e+06	6.0087e+06	5.12689e+06	3.86399e+06	3.70664e+06	1.31201e+06	1.6837e+06	4.07088e+06	1.80932e+06	471108
Nopaline	C11 H20 N4 O6	Full match	No results	No results	No results	Full match	Not the top hit	304.14	1.006	3.29776e+07	4	0	0	2	0	ABC transporters;Arginine and proline metabolism		No matches found	Single match found	Single match found	No matches found		No matches found	No matches found	No matches found			No MS2	1.42342e+07	1.42342e+07	1.26128e+07	1.34407e+07	8.30014e+06	1.14881e+07	3.19918e+07	2.66651e+07	1.6457e+07	6.90251e+06	1.08327e+07	1.29086e+07	6.64149e+06	5.66682e+06	3.29776e+07	3.16346e+07	1.75332e+07	2.25003e+07	1.81776e+07	1.13146e+07	1.51919e+06
MFCD00133379	C11 H18 N4 O5	Full match	No results	No results	No results	Full match	No match	286.129	1.381	9.24552e+06	1	0	0	0	0			No matches found	Single match found	No matches found	No matches found		No matches found	No matches found	No matches found			No MS2	2.15217e+06	2.15217e+06	5.7421e+06	6.11898e+06	4.70619e+06	6.51379e+06	8.83073e+06	7.3604e+06	5.53633e+06	2.31479e+06	5.17554e+06	6.16735e+06	9.24552e+06	7.88869e+06	8.25876e+06	7.92244e+06	5.33505e+06	6.84647e+06	7.20624e+06	853893	71108.7
amfepentorex	C15 H25 N	Full match	No results	No results	No results	Full match	No results	219.2	11.092	2.83635e+06	6	0	0	0	0			No matches found	No matches found	No matches found	No matches found		No matches found	No matches found	No matches found			No MS2	2.70533e+06	2.70533e+06	1.99861e+06	2.12979e+06	1.92911e+06	2.67005e+06	2.04458e+06	1.70415e+06	2.30233e+06	477919	2.83635e+06	3.37989e+06	1.91188e+06	1.6313e+06	1.92256e+06	1.84427e+06	2.0888e+06	2.68056e+06	2.384e+06	803659	14003.6
MFCD01100690	C20 H35 N O3	Full match	No results	No results	No results	Full match	No results	337.261	11.337	2.21442e+06	1	0	0	0	0			No matches found	No matches found	No matches found	No matches found		No matches found	No matches found	No matches found			No MS2	266768	266768	286380	305177	346207	479182	402451	335442	346642	92720.8	1.15025e+06	1.37068e+06	1.45073e+06	1.23783e+06	1.49802e+06	1.43702e+06	2.21442e+06	2.84177e+06	1.72182e+06	751208	10924.4
2,6-Dimethyl-1-(3-[3-methyl-5-isoxazolyl]-propanyl)-4-[2n-methyl-2h-tetrazol-5-yl]-phenol	C10 H21 N O	Full match	No results	No results	No results	Full match	Partial match	171.163	10.519	9.57819e+06	20	0	0	0	0			No matches found	No matches found	No matches found	Multiple matches found		No matches found	No matches found	No matches found			No MS2	9.57819e+06	9.57819e+06	7.34218e+06	7.82409e+06	6.8448e+06	9.47382e+06	6.77797e+06	5.64943e+06	8.13138e+06	1.83937e+06	8.96403e+06	1.06818e+07	5.25921e+06	4.48739e+06	6.0686e+06	5.82147e+06	5.98563e+06	7.68135e+06	7.16801e+06	2.68386e+06	26282.1
[truncated: 26 more columns]

## Sheet: lipids
Name	Formula	Annotation Source: Predicted Compositions	Annotation Source: mzCloud Search	Annotation Source: mzVault Search	Annotation Source: Metabolika Search	Annotation Source: ChemSpider Search	Annotation Source: MassList Search	Molecular Weight	RT [min]	Area (Max.)	# ChemSpider Results	# mzVault Results	# mzCloud Results	# KEGG Pathways	# Metabolika Pathways	KEGG Pathways	Metabolika Pathways	Mass List Match: Arita Lab 6549 Flavonoid Structure Database	Mass List Match: EFS HRAM Compound Database	Mass List Match: Endogenous Metabolites database 4400 compounds	Mass List Match: Extractables and Leachables HRAM Compound Database	mzVault Best Match	mzVault Library Match: Bamba lab 598 polar metabolites stepped NCE 10 30 45	mzVault Library Match: mzVault Autoprocessed May 2019	mzVault Library Match: mzVault Reference May 2019	mzCloud Best Match	mzCloud Library Match: Autoprocessed	mzCloud Library Match: Reference	mzCloud Best Sim. Match	MS2	Area: Lipids93_GCdM48_1.raw (F9)	dM1 NORM	Area: Lipids94_GCdM48_2.raw (F10)	dM2 NORM	Area: Lipids95_GCdM48_3.raw (F11)	dM3 NORM	Area: Lipids96_GCdM48_4.raw (F12)	dM4 NORM	AVE dM	SD dM	Area: Lipids97_GCdP48_1.raw (F13)	dP1 NORM	Area: Lipids98_GCdP48_2.raw (F14)	dP2 NORM	Area: Lipids99_GCdP48_3.raw (F15)	dP3 NORM	Area: Lipids100_GCdP48_4.raw (F16)	dP4 NORM	AVE dP
4,6-CHOLESTADIEN-3-ONE	C27 H42 O	Full match	No results	No results	Partial match	Full match	Full match	382.323	20.055	1.9194e+08	11	0	0	4	4	Biosynthesis of secondary metabolites;Metabolic pathways;Biosynthesis of antibiotics;Steroid biosynthesis	Superpathway of cholesterol biosynthesis;Cholesterol biosynthesis I;Cholesterol biosynthesis III (via desmosterol);Superpathway of ergosterol biosynthesis I	No matches found	No matches found	Single match found	No matches found		No matches found	No matches found	No matches found		No matches found	No matches found		DDA for preferred ion	472398	472398	3.05694e+06	2.31145e+06	417590	997896	1.16969e+06	999482	1.19531e+06	784366	2.3908e+06	1.67557e+06	4.07152e+06	1.95883e+06	3.20209e+06	2.06701e+06	2.05565e+06	1.91732e+06	1.90468e+06
Squalene	C30 H50	Full match	No results	No results	Full match	Full match	Full match	410.391	20.952	4.58287e+07	17	0	0	9	7	Biosynthesis of secondary metabolites;Metabolic pathways;Biosynthesis of antibiotics;Steroid biosynthesis;Biosynthesis of plant secondary metabolites;Biosynthesis of terpenoids and steroids;Biosynthesis of plant hormones;Sesquiterpenoid and triterpenoid biosynthesis;Other	Superpathway of cholesterol biosynthesis;Cholesterol biosynthesis I;Cholesterol biosynthesis III (via desmosterol);Superpathway of ergosterol biosynthesis I;Plant sterol biosynthesis;Cholesterol biosynthesis II (via 24,25-dihydrolanosterol);Superpathway of ergosterol biosynthesis II	No matches found	No matches found	Single match found	Multiple matches found		No matches found	No matches found	No matches found		No matches found	No matches found		No MS2	630335	630335	1.1048e+06	835375	504734	1.20614e+06	1.1843e+06	1.01196e+06	920953	245897	948692	664881	1.00983e+06	485837	1.33626e+06	862577	1.12424e+06	1.04858e+06	765470
MFCD00086285	C22 H44 N2 O	Full match	No results	No results	No results	Full match	No results	352.345	0.676	1.56921e+08	2	0	0	0	0			No matches found	No matches found	No matches found	No matches found		No matches found	No matches found	No matches found		No matches found	No matches found		No MS2	3.18141e+06	3.18141e+06	4.65651e+06	3.52093e+06	5.2925e+06	1.26472e+07	3.81572e+06	3.26048e+06	5.65251e+06	4.66541e+06	6.59578e+06	4.62259e+06	5.0182e+06	2.41429e+06	4.40567e+06	2.84394e+06	3.6996e+06	3.45064e+06	3.33286e+06
2-Hydroxy(~2~H_5_)-1,3-propanediyl diicosanoate	C43 H79 D5 O5	No results	No results	No results	No results	Full match	No results	685.665	20.604	2.00509e+07	1	0	0	0	0			No matches found	No matches found	No matches found	No matches found		No matches found	No matches found	No matches found		No matches found	No matches found		No MS2	523260	523260	735410	556066	431316	1.0307e+06	623655	532904	660732	247027	625303	438237	783928	377152	977684	631111	638144	595200	510425
MFCD04118181	C45 [13]C6 H98 O6	No results	No results	No results	No results	Full match	No results	812.76	21.43	3.25803e+07	1	0	0	0	0			No matches found	No matches found	No matches found	No matches found		No matches found	No matches found	No matches found		No matches found	No matches found		DDA for preferred ion	1.10252e+06	1.10252e+06	1.56564e+06	1.18383e+06	874558	2.08989e+06	1.82255e+06	1.55734e+06	1.4834e+06	450227	1.36462e+06	956383	1.84465e+06	887473	2.3522e+06	1.51839e+06	1.66864e+06	1.55635e+06	1.22965e+06
MFCD00058479	C32 H64 O2	Full match	No results	No results	No results	Full match	Partial match	480.491	14.187	3.87283e+08	6	0	0	0	0			No matches found	No matches found	No matches found	Single match found		No matches found	No matches found	No matches found		No matches found	No matches found		DDA for preferred ion	9.80683e+06	9.80683e+06	2.58455e+07	1.95426e+07	2.03767e+06	4.86933e+06	1.46626e+07	1.2529e+07	1.16869e+07	6.12197e+06	2.08559e+07	1.46167e+07	4.51028e+07	2.16992e+07	3.28915e+07	2.1232e+07	1.39873e+07	1.3046e+07	1.76485e+07
FZ5600000	C27 H44	Full match	No results	No results	No results	Full match	No results	368.344	20.598	4.39681e+08	3	0	0	0	0			No matches found	No matches found	No matches found	No matches found		No matches found	No matches found	No matches found		No matches found	No matches found		No MS2	1.01162e+07	1.01162e+07	1.97712e+07	1.49497e+07	2.94633e+06	7.0407e+06	1.69666e+07	1.44977e+07	1.16511e+07	3.76808e+06	1.99211e+07	1.39615e+07	4.69119e+07	2.25696e+07	3.3285e+07	2.1486e+07	2.22827e+07	2.07832e+07	1.97001e+07
Stearic acid- FA 18:0	C18 H36 O2	Full match	Full match	Full match	Full match	Full match	Partial match	284.271	15.645	2.61922e+07	26	1	1	4	1	Biosynthesis of plant secondary metabolites;Biosynthesis of unsaturated fatty acids;Fatty acid biosynthesis;Other	Superpathway of fatty acid biosynthesis II (plant)	No matches found	No matches found	Single match found	Multiple matches found	80.5	No matches found	No matches found	Single match found	93.1	No matches found	Single match found		DDA for preferred ion	458689	458689	829965	627562	464200	1.10928e+06	933179	797388	748229	277589	1.2217e+06	856219	2.49192e+06	1.19888e+06	3.30332e+06	2.13235e+06	921073	859090	1.26163e+06
MFCD00222192	C32 H36 Br2 O5 Te2	No results	No results	No results	No results	Full match	No results	917.913	21.839	4.40003e+07	1	0	0	0	0			No matches found	No matches found	No matches found	No matches found		No matches found	No matches found	No matches found		No matches found	No matches found		DDA for preferred ion	2.83364e+06	2.83364e+06	3.52526e+06	2.66556e+06	570960	1.3644e+06	2.41214e+06	2.06114e+06	2.23118e+06	666302	1.49096e+06	1.04492e+06	5.58627e+06	2.68759e+06	5.81003e+06	3.75047e+06	2.39771e+06	2.23636e+06	2.42983e+06
Isocetyl stearate	C34 H68 O2	Full match	No results	No results	No results	Full match	Partial match	508.523	15.639	8.61664e+08	8	0	0	0	0			No matches found	No matches found	No matches found	Single match found		No matches found	No matches found	No matches found		No matches found	No matches found		DDA for preferred ion	2.89336e+07	2.89336e+07	6.03022e+07	4.55963e+07	3.94662e+06	9.43105e+06	5.78488e+07	4.94309e+07	3.3348e+07	1.82591e+07	3.87714e+07	2.71726e+07	1.28275e+08	6.1714e+07	1.34553e+08	8.6856e+07	3.29808e+07	3.07614e+07	5.1626e+07
Ethyl myristate- WE 16:0	C16 H32 O2	Full match	Full match	Full match	Partial match	Full match	Partial match	256.24	15.643	5.02067e+07	29	1	1	8	2	Metabolic pathways;Biosynthesis of plant secondary metabolites;Biosynthesis of unsaturated fatty acids;Cutin, suberine and wax biosynthesis;Fatty acid biosynthesis;Fatty acid metabolism;Fatty acid elongation;Fatty acid degradation	Superpathway of fatty acid biosynthesis II (plant);Superpathway of fatty acids biosynthesis (E. coli)	No matches found	No matches found	Single match found	Single match found	80.5	No matches found	No matches found	Single match found	94	No matches found	Single match found		DDA for preferred ion	1.08031e+06	1.08031e+06	3.44383e+06	2.60399e+06	433455	1.03581e+06	2.71111e+06	2.3166e+06	1.75918e+06	818240	2.67548e+06	1.87508e+06	9.30181e+06	4.47516e+06	9.11632e+06	5.88474e+06	2.20387e+06	2.05557e+06	3.57264e+06
MFCD00072323	C23 H48 N2 O	Full match	No results	No results	No results	Full match	Full match	368.377	0.844	4.03062e+09	2	0	0	0	0			No matches found	No matches found	No matches found	Single match found		No matches found	No matches found	No matches found		No matches found	No matches found		DDA for preferred ion	1.55981e+08	1.55981e+08	2.76521e+08	2.09086e+08	1.35701e+08	3.24279e+08	5.6925e+08	4.86416e+08	2.9394e+08	1.46287e+08	6.12469e+08	4.29243e+08	8.78947e+08	4.22867e+08	4.29406e+08	2.77189e+08	6.08918e+08	5.67941e+08	4.2431e+08
MFCD17015265	C57 H93 D5 O6	No results	No results	No results	No results	Full match	No results	883.772	20.348	2.79668e+08	1	0	0	0	0			No matches found	No matches found	No matches found	No matches found		No matches found	No matches found	No matches found		No matches found	No matches found		No MS2	4.9768e+06	4.9768e+06	5.07967e+07	3.8409e+07	1.01928e+07	2.43573e+07	4.34374e+07	3.71166e+07	2.62149e+07	1.5514e+07	6.65567e+07	4.66456e+07	1.5386e+07	7.40231e+06	2.37371e+07	1.53227e+07	5.1187e+07	4.77424e+07	2.92783e+07
Triolein-1,2,3,7,8,9,10-13C7	C33 [13]C24 H104 O6	No results	No results	No results	No results	Full match	No results	908.856	20.994	1.15137e+08	1	0	0	0	0			No matches found	No matches found	No matches found	No matches found		No matches found	No matches found	No matches found		No matches found	No matches found		No MS2	3.77193e+06	3.77193e+06	3.00215e+07	2.27002e+07	2.70716e+06	6.46917e+06	2.28455e+07	1.95212e+07	1.31156e+07	9.3875e+06	2.36401e+07	1.65679e+07	2.16525e+07	1.04172e+07	2.4925e+07	1.60895e+07	1.21412e+07	1.13242e+07	1.35997e+07
(1Z)-2-Hydroxy-N-[(2S,3S,4R)-1,3,4-trihydroxy-2-octadecanyl]nonadecanimidic acid	C37 H75 N O5	Full match	No results	No results	No results	Full match	No results	613.565	11.658	9.5311e+08	1	0	0	0	0			No matches found	No matches found	No matches found	No matches found		No matches found	No matches found	No matches found		No matches found	No matches found		DDA for preferred ion	1.24017e+08	1.24017e+08	1.89794e+08	1.43509e+08	2.10471e+07	5.02954e+07	2.38895e+08	2.04132e+08	1.30488e+08	6.34186e+07	9.62922e+07	6.74854e+07	3.50589e+08	1.6867e+08	2.45018e+08	1.58163e+08	1.05075e+08	9.80042e+07	1.23081e+08
(23Z)-23-Dotriacontenoic acid	C32 H62 O2	Full match	No results	No results	No results	Full match	No results	478.475	12.869	5.02088e+08	6	0	0	0	0			No matches found	No matches found	No matches found	No matches found		No matches found	No matches found	No matches found		No matches found	No matches found		DDA for preferred ion	2.83196e+07	2.83196e+07	4.71175e+07	3.5627e+07	3.15999e+06	7.55128e+06	3.86944e+07	3.30638e+07	2.61404e+07	1.27571e+07	4.91615e+07	3.44543e+07	1.09078e+08	5.24781e+07	7.36536e+07	4.75447e+07	5.50684e+07	5.13627e+07	4.646e+07
3-[(9Z,12Z)-9,12-Octadecadienoyloxy]-2-[(9Z)-9-octadecenoyloxy]propyl tetracosanoate	C63 H116 O6	No results	No results	No results	No results	Full match	No results	968.873	21.734	3.55369e+07	187	0	0	0	0			No matches found	No matches found	No matches found	No matches found		No matches found	No matches found	No matches found		No matches found	No matches found		DDA for preferred ion	1.78472e+06	1.78472e+06	5.84836e+06	4.42213e+06	1.11393e+06	2.6619e+06	5.35605e+06	4.57666e+06	3.36135e+06	1.36348e+06	6.67827e+06	4.6804e+06	2.56293e+06	1.23304e+06	1.13228e+07	7.30906e+06	3.56303e+06	3.32326e+06	4.13644e+06
MFCD00022609	C26 H46 O3	Full match	No results	No results	No results	Full match	No results	406.344	3.032	2.35736e+07	2	0	0	0	0			No matches found	No matches found	No matches found	No matches found		No matches found	No matches found	No matches found		No matches found	No matches found		No MS2	1.03875e+07	1.03875e+07	3.03348e+06	2.2937e+06	6.4255e+06	1.53547e+07	4.93393e+06	4.21597e+06	8.06296e+06	5.96257e+06	3.45076e+06	2.41843e+06	3.7666e+06	1.81214e+06	6.36172e+06	4.1066e+06	3.65638e+06	3.41032e+06	2.93687e+06
1-(14-methylhexadecanoyl)pyrrolidine	C21 H41 N O	Full match	No results	No results	No results	Full match	No results	323.319	0.909	1.05267e+08	3	0	0	0	0			No matches found	No matches found	No matches found	No matches found		No matches found	No matches found	No matches found		No matches found	No matches found		No MS2	7.75113e+06	7.75113e+06	1.48692e+07	1.12431e+07	7.11888e+06	1.70117e+07	1.55842e+07	1.33165e+07	1.23306e+07	3.87464e+06	8.97373e+06	6.28915e+06	2.13518e+07	1.02725e+07	2.63308e+07	1.6997e+07	1.91041e+07	1.78185e+07	1.28443e+07
MFCD00187725	C27 H36 O2	Full match	No results	No results	No results	Full match	No results	392.271	1.14	5.73778e+07	4	0	0	0	0			No matches found	No matches found	No matches found	No matches found		No matches found	No matches found	No matches found		No matches found	No matches found		No MS2	2.37522e+07	2.37522e+07	1.95077e+07	1.47504e+07	1.18329e+07	2.82766e+07	1.46465e+07	1.25152e+07	1.98236e+07	7.43948e+06	4.5547e+06	3.19212e+06	1.15066e+07	5.53588e+06	9.82576e+06	6.3427e+06	5.15306e+06	4.80629e+06	4.96924e+06
4829	C36 H62 N4	Full match	No results	No results	No results	Not the top hit	No results	550.496	20.404	2.04803e+07	6	0	0	0	0			No matches found	No matches found	No matches found	No matches found		No matches found	No matches found	No matches found		No matches found	No matches found		DDA for preferred ion	642452	642452	4.03102e+06	3.04798e+06	622380	1.48727e+06	3.42472e+06	2.92637e+06	2.02602e+06	1.16326e+06	2.25794e+06	1.58246e+06	5.01922e+06	2.41478e+06	7.3421e+06	4.73945e+06	4.04268e+06	3.77063e+06	3.12683e+06
RCL T233714	C24 H40 O2 Si	No results	No results	No results	No results	Full match	No results	388.283	2.816	1.03599e+08	4	0	0	0	0			No matches found	No matches found	No matches found	No matches found		No matches found	No matches found	No matches found		No matches found	No matches found		No MS2	3.26387e+07	3.26387e+07	1.60965e+07	1.2171e+07	5.66371e+06	1.35343e+07	6.95268e+07	5.94096e+07	2.94384e+07	2.20576e+07	1.18935e+07	8.33541e+06	2.97547e+07	1.43152e+07	1.26033e+07	8.13565e+06	1.04755e+07	9.77051e+06	1.01392e+07
Tetrahydrodeoxycorticosterone	C21 H34 O3	Full match	No results	No results	No results	Full match	Full match	334.251	3.516	3.63114e+08	23	0	0	1	0	Steroid hormone biosynthesis		No matches found	No matches found	Single match found	No matches found		No matches found	No matches found	No matches found		No matches found	No matches found		No MS2	1.22475e+08	1.22475e+08	1.07356e+08	8.11752e+07	2.38205e+07	5.69228e+07	2.24428e+08	1.9177e+08	1.13086e+08	5.90254e+07	2.12872e+08	1.49189e+08	7.46758e+07	3.5927e+07	6.14531e+06	3.9669e+06	2.72662e+07	2.54314e+07	5.36285e+07
(1Z)-N-[(2S,3R,8E)-1,3-Dihydroxy-8-octadecen-2-yl]nonadecanimidic acid	C37 H73 N O3	Full match	No results	No results	No results	Full match	No results	579.559	12.795	1.13994e+09	2	0	0	0	0			No matches found	No matches found	No matches found	No matches found		No matches found	No matches found	No matches found		No matches found	No matches found		DDA for preferred ion	1.10292e+08	1.10292e+08	1.95748e+08	1.48011e+08	1.57001e+07	3.75179e+07	1.87643e+08	1.60338e+08	1.1404e+08	5.52787e+07	1.46645e+08	1.02775e+08	6.05498e+07	2.91309e+07	1.45469e+08	9.39025e+07	8.66522e+07	8.0821e+07	7.66572e+07
[Similar to: 4-tert-Butylcalix[4]arene tetraacetic acid; ΔMass: -156.0086 Da]	C32 H67 N6 O6 P3	Full match	Invalid mass	No results	No results	No match	No results	724.431	3.491	7.00313e+07	3	0	1	0	0			No matches found	No matches found	No matches found	No matches found		No matches found	No matches found	No matches found		No matches found	Single match found	64	DDA for preferred ion	7.00313e+07	7.00313e+07	2.99888e+07	2.26754e+07	9.14146e+06	2.18449e+07	1.52687e+07	1.30469e+07	3.18996e+07	2.57917e+07	1.57232e+07	1.10195e+07	2.15e+07	1.03438e+07	6.19828e+06	4.00109e+06	5.19639e+06	4.8467e+06	7.55276e+06
Cetyl oleate- WE 16:0/18:1	C34 H66 O2	Full match	No results	No results	No results	Full match	No results	506.507	14.23	8.80814e+08	1	0	0	0	0			No matches found	No matches found	No matches found	No matches found		No matches found	No matches found	No matches found		No matches found	No matches found		DDA for preferred ion	5.03894e+07	5.03894e+07	1.29592e+08	9.79884e+07	7.19115e+06	1.71844e+07	7.91772e+07	6.76558e+07	5.83045e+07	3.3743e+07	1.25266e+08	8.77917e+07	2.58666e+08	1.24446e+08	1.8537e+08	1.19659e+08	1.40632e+08	1.31169e+08	1.15766e+08
N-[(2S,3S,4R,8E)-1,3,4-Trihydroxy-8-octadecen-2-yl]icosanamide	C38 H75 N O4	Full match	No results	No results	No results	Full match	No results	609.569	10.565	1.79885e+08	2	0	0	0	0			No matches found	No matches found	No matches found	No matches found		No matches found	No matches found	No matches found		No matches found	No matches found		DDA for preferred ion	6.38214e+06	6.38214e+06	9.137e+06	6.90877e+06	4.50701e+06	1.07702e+07	1.50058e+07	1.28222e+07	9.22083e+06	3.09701e+06	6.38874e+07	4.47749e+07	3.44357e+07	1.65672e+07	2.6068e+07	1.68273e+07	2.60338e+07	2.42819e+07	2.56128e+07
(2S,3R)-3-Hydroxy-2-(tricosanoylamino)octadecyl 5-acetamido-6-[(1S,2R)-2-({5-acetamido-3,5-dideoxy-6-[(1R,2R)-1,2,3-trihydroxypropyl]-beta-L-threo-hex-2-ulopyranonosyl}oxy)-1,3-dihydroxypropyl]-3,5-di deoxy-beta-L-threo-hex-2-ulopyranonosyl-(2->3)-beta-D-galactopyranosyl-(1->4)-beta-D-glucopyranoside	C75 H137 N3 O29	No results	No results	No results	No results	Full match	No results	1543.92	21.904	1.05492e+10	1	0	0	0	0			No matches found	No matches found	No matches found	No matches found		No matches found	No matches found	No matches found		No matches found	No matches found		No MS2	4.06045e+06	4.06045e+06	5.40332e+06	4.08562e+06	1.85911e+06	4.44263e+06	5.01487e+06	4.28513e+06	4.21846e+06	180102	4.11898e+06	2.88675e+06	3.8574e+06	1.85582e+06	4.88471e+06	3.15316e+06	1.24388e+06	1.16018e+06	2.26398e+06
2-Hydroxy-3-(octanoyloxy)propyl 22-methyltricosanoate	C35 H68 O5	Full match	No results	No results	No results	Full match	No results	568.507	10.29	1.76102e+09	167	0	0	0	0			No matches found	No matches found	No matches found	No matches found		No matches found	No matches found	No matches found		No matches found	No matches found		DDA for other ion	4.38689e+08	4.38689e+08	4.456e+08	3.36932e+08	9.15063e+07	2.18668e+08	4.05951e+08	3.46879e+08	3.35292e+08	9.02387e+07	3.31232e+08	2.32141e+08	3.81498e+08	1.83541e+08	5.88393e+08	3.79818e+08	4.18523e+08	3.90359e+08	2.96465e+08
behenic acid- FA 18:1	C22 H44 O2	Full match	No results	No results	No results	Full match	Full match	340.334	5.773	1.24364e+08	13	0	0	2	0	Biosynthesis of unsaturated fatty acids;Cutin, suberine and wax biosynthesis		No matches found	No matches found	Single match found	Multiple matches found		No matches found	No matches found	No matches found		No matches found	No matches found		DDA for preferred ion	2.27023e+07	2.27023e+07	2.68496e+07	2.03018e+07	1.38164e+07	3.30163e+07	2.82244e+07	2.41173e+07	2.50345e+07	5.54942e+06	1.94644e+07	1.36414e+07	3.75045e+07	1.80436e+07	3.15699e+07	2.03789e+07	1.88075e+07	1.75418e+07	1.74015e+07
6-deoxoteasterone	C28 H50 O3	No results	No results	No results	Full match	Full match	Full match	434.376	4.007	3.96089e+07	5	0	0	3	1	Biosynthesis of secondary metabolites;Metabolic pathways;Brassinosteroid biosynthesis	Superpathway of C28 brassinosteroid biosynthesis	No matches found	No matches found	Multiple matches found	No matches found		No matches found	No matches found	No matches found		No matches found	No matches found		No MS2	4.95087e+06	4.95087e+06	1.98127e+06	1.4981e+06	1.81675e+06	4.3414e+06	2.80804e+06	2.39943e+06	3.29745e+06	1.61944e+06	2.03566e+06	1.42667e+06	1.14241e+07	5.4962e+06	4.05807e+06	2.61955e+06	3.87199e+06	3.61143e+06	3.28846e+06
Octadecyl 3-(3,5-di-tert-butyl-4-hydroxyphenyl)propionate	C35 H62 O3	No match	Invalid mass	No results	No results	No results	No results	547.497	9.429	2.7336e+08	0	0	1	0	0			No matches found	No matches found	No matches found	No matches found		No matches found	No matches found	No matches found	99.5	No matches found	Single match found		DDA for preferred ion	6.15324e+07	6.15324e+07	4.50536e+07	3.40665e+07	2.29167e+07	5.4763e+07	5.62854e+07	4.80951e+07	4.96142e+07	1.17274e+07	2.93264e+07	2.05531e+07	7.35372e+07	3.53792e+07	3.50834e+07	2.26469e+07	2.0958e+07	1.95477e+07	2.45317e+07
1-alpha-linolenoyl-2-arachidoyl-sn-glycerol	C41 H74 O5	Full match	No results	No results	No results	Full match	No results	646.551	12.924	6.65967e+08	29	0	0	0	0			No matches found	No matches found	No matches found	No matches found		No matches found	No matches found	No matches found		No matches found	No matches found		DDA for preferred ion	1.93656e+08	1.93656e+08	2.38612e+08	1.80422e+08	495623	1.18437e+06	3.08967e+08	2.64008e+08	1.59818e+08	1.11937e+08	2.31958e+08	1.62566e+08	2.98692e+08	1.43703e+08	2.46203e+08	1.58928e+08	1.51314e+08	1.41131e+08	1.51582e+08
Calcitriol	C27 H44 O3	Full match	Full match	No results	No results	Full match	Full match	416.329	4.612	8.65511e+08	58	0	1	9	0	Biosynthesis of secondary metabolites;Metabolic pathways;Steroid biosynthesis;Primary bile acid biosynthesis;Insect hormone biosynthesis;Other		No matches found	No matches found	Multiple matches found	No matches found		No matches found	No matches found	No matches found	93.9	No matches found	Single match found		DDA for preferred ion	1.44217e+07	1.44217e+07	2.8895e+07	2.18484e+07	8.66466e+06	2.07055e+07	2.3685e+07	2.02385e+07	1.93035e+07	3.32406e+06	7.00604e+07	4.91011e+07	4.02193e+07	1.93497e+07	2.74792e+07	1.77383e+07	3.03114e+07	2.82716e+07	2.86152e+07
1765773	C21 H45 N	Full match	No results	No results	No results	Full match	No results	311.355	0.755	2.74491e+08	3	0	0	0	0			No matches found	No matches found	No matches found	No matches found		No matches found	No matches found	No matches found		No matches found	No matches found		DDA for preferred ion	2.04977e+07	2.04977e+07	4.80418e+07	3.63259e+07	1.53333e+07	3.66414e+07	5.92178e+07	5.06007e+07	3.60164e+07	1.2302e+07	7.80964e+07	5.4733e+07	8.28758e+07	3.9872e+07	6.76782e+07	4.36874e+07	5.54628e+07	5.17305e+07	4.75057e+07
MFCD00154359	C23 H44 O3	Full match	No results	No results	No results	Full match	No results	368.329	3.172	9.52463e+07	4	0	0	0	0			No matches found	No matches found	No matches found	No matches found		No matches found	No matches found	No matches found		No matches found	No matches found		No MS2	5.60357e+06	5.60357e+06	4.56077e+06	3.44854e+06	3.68846e+06	8.81414e+06	6.56079e+06	5.6061e+06	5.86809e+06	2.21149e+06	1.23702e+07	8.66956e+06	1.40878e+07	6.77774e+06	8.05666e+06	5.20071e+06	6.20244e+06	5.78505e+06	6.60827e+06
TETRAC	C14 H8 I4 O4	No results	No results	No results	No results	Full match	No results	747.654	10.507	6.05037e+07	1	0	0	0	0			No matches found	No matches found	No matches found	No matches found		No matches found	No matches found	No matches found		No matches found	No matches found		No MS2	771035	771035	771389	583271	271487	648761	1.61881e+06	1.38325e+06	846578	366143	941946	660154	2.00745e+06	965796	2.53008e+06	1.63321e+06	1.17611e+06	1.09696e+06	1.08903e+06
17-Phenylandrostenol	C25 H34 O	Full match	No results	No results	No results	Full match	No results	350.261	2.492	7.6809e+07	3	0	0	0	0			No matches found	No matches found	No matches found	No matches found		No matches found	No matches found	No matches found		No matches found	No matches found		DDA for preferred ion	2.67468e+07	2.67468e+07	2.73083e+07	2.06487e+07	9.54106e+06	2.27998e+07	5.12246e+07	4.37706e+07	2.84915e+07	1.04945e+07	2.26744e+07	1.58911e+07	2.78758e+07	1.34112e+07	2.39664e+07	1.54707e+07	2.28828e+07	2.1343e+07	1.6529e+07
(2Z,4Z,6E,8Z,10E,12E,14Z,16E)-17-(4-Hydroxy-2,6,6-trimethyl-2-cyclohexen-1-yl)-2,6,11,15-tetramethyl-2,4,6,8,10,12,14,16-heptadecaoctaenal	C30 H40 O2	Full match	Invalid mass	No results	No results	Full match	Full match	432.303	0.909	3.89689e+08	4	0	1	3	0	Biosynthesis of secondary metabolites;Carotenoid biosynthesis;Biosynthesis of various secondary metabolites - part 1		No matches found	No matches found	Single match found	No matches found		No matches found	No matches found	No matches found		Single match found	No matches found	68	DDA for other ion	2.26362e+08	2.26362e+08	1.27954e+08	9.67503e+07	1.479e+08	3.5343e+08	2.72956e+08	2.33237e+08	2.27445e+08	1.04862e+08	1.27575e+08	8.94094e+07	1.26279e+08	6.07535e+07	1.61074e+08	1.03976e+08	9.08064e+07	8.46957e+07	8.47086e+07
2-Hydroxy-N-(1,3,4-trihydroxy-2-octadecanyl)tricosanamide	C41 H83 N O5	Full match	No results	No results	No results	Full match	No results	669.627	14.057	4.98082e+07	2	0	0	0	0			No matches found	No matches found	No matches found	No matches found		No matches found	No matches found	No matches found		No matches found	No matches found		DDA for preferred ion	1.22153e+07	1.22153e+07	9.84628e+06	7.44508e+06	787904	1.88282e+06	1.31698e+07	1.12534e+07	8.19914e+06	4.68765e+06	1.23891e+07	8.68281e+06	2.97222e+07	1.42995e+07	1.6315e+07	1.05316e+07	1.09968e+07	1.02568e+07	1.09427e+07
MFCD00093627	C25 H53 N	Full match	No results	No results	No results	Full match	No results	367.418	2.514	4.94637e+09	1	0	0	0	0			No matches found	No matches found	No matches found	No matches found		No matches found	No matches found	No matches found		No matches found	No matches found		DDA for preferred ion	2.27388e+08	2.27388e+08	5.4108e+08	4.09128e+08	1.62381e+08	3.88034e+08	4.04175e+08	3.45361e+08	3.42478e+08	8.11821e+07	4.45889e+08	3.12497e+08	1.27189e+09	6.11915e+08	1.19471e+09	7.71205e+08	5.66895e+08	5.28746e+08	5.56091e+08
MFCD01912679	C33 H50 N4	Full match	No results	No results	No results	Full match	No results	502.402	7.59	2.74874e+07	8	0	0	0	0			No matches found	No matches found	No matches found	No matches found		No matches found	No matches found	No matches found		No matches found	No matches found		DDA for preferred ion	2.48209e+06	2.48209e+06	2.76225e+06	2.08862e+06	1.99988e+06	4.77901e+06	4.3802e+06	3.74282e+06	3.27314e+06	1.22707e+06	7.18502e+06	5.03555e+06	8.5091e+06	4.09378e+06	4.09838e+06	2.64557e+06	3.35522e+06	3.12943e+06	3.72608e+06
3beta-hydroxy-4beta-methyl-5alpha-cholest-7-ene-4alpha-carboxylic acid	C29 H48 O3	Full match	No results	No results	Partial match	Full match	Full match	444.36	6.281	8.18488e+08	10	0	0	0	2		Superpathway of cholesterol biosynthesis;Cholesterol biosynthesis II (via 24,25-dihydrolanosterol)	No matches found	No matches found	Single match found	No matches found		No matches found	No matches found	No matches found		No matches found	No matches found		DDA for preferred ion	5.53402e+07	5.53402e+07	4.52164e+07	3.41895e+07	2.63935e+07	6.30713e+07	6.9518e+07	5.94021e+07	5.30008e+07	1.29322e+07	9.5664e+07	6.70451e+07	1.37487e+08	6.61459e+07	6.64548e+07	4.28977e+07	5.62734e+07	5.24865e+07	5.71438e+07
(2S)-1-Hydroxy-3-[(5Z,8Z,11Z,14Z,17Z)-5,8,11,14,17-icosapentaenoyloxy]-2-propanyl (7Z,10Z,13Z,16Z)-7,10,13,16-docosatetraenoate	C45 H70 O5	Full match	No results	No results	No results	Full match	No results	690.523	1.128	3.12422e+07	29	0	0	0	0			No matches found	No matches found	No matches found	No matches found		No matches found	No matches found	No matches found		No matches found	No matches found		No MS2	1.24453e+07	1.24453e+07	3.42748e+06	2.59162e+06	3.12422e+07	7.4658e+07	4.75776e+06	4.06544e+06	2.34401e+07	3.44199e+07	3.79168e+06	2.65736e+06	6.53659e+06	3.14479e+06	4.70155e+06	3.03493e+06	4.26046e+06	3.97375e+06	3.20271e+06
15-(5-hydroxy-6-methylhept-6-en-2-yl)-7,7,12,16-tetramethylpentacyclo[9.7.0.0Âa,Âl.0Âl,â¸.0ÂaÂ?,Âaâ¶]octadecan-6-ol	C30 H50 O2	No match	Invalid mass	No results	No match	No match	No results	424.37	12.575	6.32796e+07	11	0	2	3	1	Biosynthesis of secondary metabolites;Metabolic pathways;Steroid biosynthesis	Plant sterol biosynthesis	No matches found	No matches found	No matches found	No matches found		No matches found	No matches found	No matches found	88.3	Multiple matches found	No matches found		DDA for preferred ion	1.28696e+07	1.28696e+07	1.64343e+07	1.24265e+07	3.29859e+06	7.88249e+06	3.19662e+07	2.73146e+07	1.51233e+07	8.43426e+06	2.14305e+07	1.50194e+07	3.22655e+07	1.55231e+07	1.81344e+07	1.1706e+07	1.84788e+07	1.72353e+07	1.4871e+07
Ubiquinone-10	C49 H74 O4	No results	No results	No results	No results	Full match	No results	726.559	10.9	1.67271e+08	2	0	0	2	0	Biosynthesis of secondary metabolites;Ubiquinone and other terpenoid-quinone biosynthesis		No matches found	No matches found	No matches found	No matches found		No matches found	No matches found	No matches found		No matches found	No matches found		DDA for other ion	2.73166e+07	2.73166e+07	2.83796e+07	2.14587e+07	7.91816e+06	1.89217e+07	4.7355e+07	4.04642e+07	2.70403e+07	9.61497e+06	4.46738e+07	3.13092e+07	3.10536e+07	1.49401e+07	2.80684e+07	1.81186e+07	2.62894e+07	2.45203e+07	2.2222e+07
3,5-cholestadien-7-one	C27 H42 O	Full match	No results	No results	Partial match	Full match	Full match	382.323	5.107	5.39201e+07	11	0	0	4	4	Biosynthesis of secondary metabolites;Metabolic pathways;Biosynthesis of antibiotics;Steroid biosynthesis	Superpathway of cholesterol biosynthesis;Cholesterol biosynthesis I;Cholesterol biosynthesis III (via desmosterol);Superpathway of ergosterol biosynthesis I	No matches found	No matches found	Single match found	No matches found		No matches found	No matches found	No matches found		No matches found	No matches found		DDA for preferred ion	8.10717e+06	8.10717e+06	6.54363e+06	4.94784e+06	2.12205e+06	5.07097e+06	8.88864e+06	7.59522e+06	6.4303e+06	1.65473e+06	1.29492e+07	9.07533e+06	1.52082e+07	7.31674e+06	7.41965e+06	4.78951e+06	7.8578e+06	7.32901e+06	7.12765e+06
octocrylene	C24 H27 N O2	Full match	No results	No results	No results	Full match	Full match	361.204	0.613	7.46559e+08	7	0	0	0	0			No matches found	No matches found	No matches found	Single match found		No matches found	No matches found	No matches found		No matches found	No matches found		DDA for other ion	2.11846e+07	2.11846e+07	1.33278e+07	1.00776e+07	3.16678e+07	7.56751e+07	1.46906e+07	1.25529e+07	2.98725e+07	3.09039e+07	2.2489e+07	1.57612e+07	2.36899e+07	1.13974e+07	1.62897e+07	1.05153e+07	1.59823e+07	1.49068e+07	1.31452e+07
9H-Purin-6-amine, 9-[5-O-[hydroxy[[hydroxy[3-hydroxy-4-[[3-[[2-[[3-hydroxy-1-oxo-8-[3-oxo-2-[(2E)-2-penten-1-yl]cyclopentyl]octyl]thio]ethyl]amino]-3-oxopropyl]amino]-2,2-dimethyl-4-oxobutoxy]phosphin yl]oxy]phosphinyl]-3-O-phosphonopentofuranosyl]-, ion(4-)	C39 H60 N7 O19 P3 S	No results	No results	No results	No results	Full match	No results	1055.29	20.416	5.21915e+09	1	0	0	0	0			No matches found	No matches found	No matches found	No matches found		No matches found	No matches found	No matches found		No matches found	No matches found		No MS2	916795	916795	1.57942e+06	1.19425e+06	792630	1.89411e+06	1.64708e+06	1.40741e+06	1.35314e+06	412811	1.93028e+06	1.35282e+06	2.48076e+06	1.19351e+06	2.17922e+06	1.40672e+06	1.51263e+06	1.41084e+06	1.34097e+06
1-(4-Methoxyphenyl)-2-oxopyrrolidine-4-carboxylic acid	C12 H13 N O4	Full match	No results	No results	No results	Full match	Full match	235.084	6.777	4.03733e+07	47	0	0	0	0			No matches found	Single match found	No matches found	No matches found		No matches found	No matches found	No matches found		No matches found	No matches found		No MS2	841595	841595	1.1895e+06	899416	717744	1.71516e+06	1.62931e+06	1.39222e+06	1.2121e+06	416557	1.49308e+06	1.04641e+06	1.99054e+06	957662	1.71776e+06	1.10884e+06	1.20614e+06	1.12497e+06	1.05947e+06
MFCD00155340	C48 H48 N6 S6	No results	No results	No results	No results	Full match	No results	900.219	5.943	2.02016e+08	1	0	0	0	0			No matches found	No matches found	No matches found	No matches found		No matches found	No matches found	No matches found		No matches found	No matches found		No MS2	737146	737146	407230	307919	561918	1.34279e+06	399547	341407	682315	481533	404663	283604	589914	283811	477105	307980	301567	281273	289167
MFCD00186106	C29 H42 N2 O2	No results	No results	No results	No results	Full match	No results	450.329	3.136	1.64841e+07	2	0	0	0	0			No matches found	No matches found	No matches found	No matches found		No matches found	No matches found	No matches found		No matches found	No matches found		No MS2	769466	769466	1.66997e+06	1.26271e+06	493916	1.18029e+06	2.26502e+06	1.93543e+06	1.28697e+06	483141	1.99763e+06	1.40002e+06	3.425e+06	1.64779e+06	2.26588e+06	1.46266e+06	1.65726e+06	1.54574e+06	1.51405e+06
24-Methyl-9,19-cyclolanost-25-en-3-yl palmitate	C47 H82 O2	Full match	No results	No results	No results	Full match	No results	678.632	18.875	6.0585e+08	1	0	0	0	0			No matches found	No matches found	No matches found	No matches found		No matches found	No matches found	No matches found		No matches found	No matches found		DDA for preferred ion	7.94037e+07	7.94037e+07	1.28497e+08	9.71603e+07	2.69855e+06	6.44861e+06	2.01489e+08	1.7217e+08	8.87955e+07	6.80451e+07	3.09369e+08	2.16818e+08	4.03454e+08	1.94104e+08	2.84293e+08	1.83516e+08	2.29243e+08	2.13816e+08	2.02064e+08
(1E,2S)-2-Carboxy-1-{(2E)-2-[(2S)-2,6-dicarboxy-2,3-dihydro-4(1H)-pyridinylidene]ethylidene}-6-hydroxy-2,3-dihydro-1H-indolium-5-yl 2-O-{2-O-[(2E)-3-(4-hydroxy-3-methoxyphenyl)-2-propenoyl]-beta-D-glu copyranuronosyl}-beta-D-glucopyranoside	C40 H43 N2 O22	No results	No results	No results	Full match	Full match	No results	903.223	5.91	1.56446e+08	1	0	0	0	1		Other	No matches found	No matches found	No matches found	No matches found		No matches found	No matches found	No matches found		No matches found	No matches found		No MS2	348460	348460	271479	205274	318632	761421	305998	261471	394156	251829	309917	217202	451794	217361	361406	233293	204413	190657	214628
MFCD09866778	C10 H18 O6 S2	Full match	No results	No results	No results	Full match	No match	298.054	5.896	9.18475e+08	1	0	0	0	0			No matches found	Multiple matches found	No matches found	No matches found		No matches found	No matches found	No matches found		No matches found	No matches found		DDA for preferred ion	649239	649239	322640	243958	453902	1.08467e+06	363664	310746	572153	384994	368321	258134	536935	258323	429513	277258	242934	226586	255075
2,2,6,6-Tetramethyl-4-piperidinyl stearate	C27 H53 N O2	Full match	No results	No results	No results	No results	Full match	423.408	5.696	1.19541e+08	0	0	0	0	0			No matches found	No matches found	No matches found	Single match found		No matches found	No matches found	No matches found		No matches found	No matches found		DDA for preferred ion	1.07083e+06	1.07083e+06	1.35509e+06	1.02463e+06	675486	1.61418e+06	1.92879e+06	1.64812e+06	1.33944e+06	337651	1.89117e+06	1.32541e+06	3.07443e+06	1.47913e+06	2.02022e+06	1.30409e+06	1.76679e+06	1.64789e+06	1.43913e+06
Bis(3,5-bis(trifluoromethyl)phenyl)(2',6'-bis(dimethylamino)-3,6-dimethoxybiphenyl-2-yl)phosphine	C34 H29 F12 N2 O2 P	No results	No results	No results	No results	Full match	No results	756.182	3.184	1.40965e+08	1	0	0	0	0			No matches found	No matches found	No matches found	No matches found		No matches found	No matches found	No matches found		No matches found	No matches found		DDA for preferred ion	900013	900013	674060	509677	2.73026e+06	6.52438e+06	807733	690196	2.15607e+06	2.91657e+06	724852	508006	1.21326e+06	583705	870478	561908	759254	708160	590445
S-{1-[5-(6-Amino-9H-purin-9-yl)-4-hydroxy-3-(phosphonooxy)tetrahydro-2-furanyl]-3,5,9-trihydroxy-8,8-dimethyl-3,5-dioxido-10,14-dioxo-2,4,6-trioxa-11,15-diaza-3lambda~5~,5lambda~5~-diphosphaheptadecan -17-yl} hexadecanethioate	C37 H66 N7 O17 P3 S	No results	No results	No results	Full match	Full match	Full match	1005.34	7.287	3.36275e+08	9	0	0	10	3	Metabolic pathways;Biosynthesis of unsaturated fatty acids;Biosynthesis of plant hormones;Fatty acid biosynthesis;Fatty acid metabolism;Fatty acid elongation;Fatty acid degradation;Other	Superpathway of fatty acid biosynthesis II (plant);Superpathway of fatty acids biosynthesis (E. coli);Other	No matches found	No matches found	Multiple matches found	No matches found		No matches found	No matches found	No matches found		No matches found	No matches found		No MS2	853749	853749	1.17037e+06	884953	638826	1.52657e+06	1.32778e+06	1.13457e+06	1.09996e+06	310937	1.2707e+06	890559	2.00541e+06	964815	1.73146e+06	1.11769e+06	1.18035e+06	1.10092e+06	1.0185e+06
Kaempferol 3-apioside-7-rhamnosyl- (1->6) - (2"- (E) -caffeoylgalactoside)	C41 H44 O22	No results	No results	No results	No results	No results	Full match	888.228	7.285	9.39671e+08	0	0	0	0	0			Single match found	No matches found	No matches found	No matches found		No matches found	No matches found	No matches found		No matches found	No matches found		DDA for preferred ion	803421	803421	1.10138e+06	832785	543341	1.2984e+06	1.24951e+06	1.06769e+06	1.00057e+06	231102	1.1958e+06	838061	1.88719e+06	907939	1.62939e+06	1.0518e+06	1.11077e+06	1.03602e+06	958456
dyclonine	C18 H27 N O2	No results	No results	No results	No results	Full match	No results	289.204	0.348	6.82411e+08	16	0	0	0	0			No matches found	No matches found	No matches found	No matches found		No matches found	No matches found	No matches found		No matches found	No matches found		No MS2	7.07038e+07	7.07038e+07	7.04668e+07	5.32821e+07	6.58317e+07	1.57315e+08	5.20909e+07	4.45109e+07	8.1453e+07	5.1733e+07	6.89273e+07	4.8307e+07	9.90713e+07	4.76638e+07	6.33139e+07	4.08702e+07	5.32343e+07	4.96519e+07	4.66232e+07
MFCD00032257	C33 H40 N4 O8 S4	No results	No results	No results	No results	Full match	No results	748.176	3.195	6.57223e+07	1	0	0	0	0			No matches found	No matches found	No matches found	No matches found		No matches found	No matches found	No matches found		No matches found	No matches found		No MS2	1.73759e+06	1.73759e+06	760534	575064	2.92233e+06	6.98336e+06	851453	727554	2.50589e+06	3.02923e+06	883574	619244	1.27892e+06	615298	917594	592322	832189	776188	650763
MFCD25541458	C47 H40 N4 O17	No results	No results	No results	No results	Full match	No results	932.233	7.336	2.61697e+07	2	0	0	0	0			No matches found	No matches found	No matches found	No matches found		No matches found	No matches found	No matches found		No matches found	No matches found		No MS2	87165.6	87165.6	149110	112747	78472.5	187522	135208	115533	125742	43120.1	164932	115591	213603	102766	203630	131446	160447	149649	124863
(2S)-2,3-Bis[(5Z,8Z,11Z,14Z,17Z)-5,8,11,14,17-icosapentaenoyloxy]propyl (13Z,16Z)-13,16-docosadienoate	C65 H102 O6	No results	No results	No results	No results	Full match	No results	978.767	19.926	2.64684e+07	188	0	0	0	0			No matches found	No matches found	No matches found	No matches found		No matches found	No matches found	No matches found		No matches found	No matches found		No MS2	725804	725804	959403	725435	636469	1.52094e+06	909941	777531	937428	389778	1.46929e+06	1.02974e+06	1.7802e+06	856466	1.17781e+06	760299	975546	909897	889099
Acetoxymethyl 2-(3-[2-(acetoxymethoxy)-2-oxoethoxy]-4-{bis[2-(acetoxymethoxy)-2-oxoethyl]amino}phenyl)-1H-indole-6-carboxylate	C33 H34 N2 O17	No results	No results	No results	No results	Full match	No results	730.185	7.287	2.75134e+07	1	0	0	0	0			No matches found	No matches found	No matches found	No matches found		No matches found	No matches found	No matches found		No matches found	No matches found		DDA for preferred ion	86584.7	86584.7	126408	95581.3	90509.7	216287	109650	93694	123037	62287.4	148267	103911	177595	85441.9	169329	109305	146175	136339	108749
dilauroyl peroxide	C24 H46 O4	Full match	No results	No results	No results	Full match	Partial match	398.34	3.769	6.23746e+07	5	0	0	0	0			No matches found	No matches found	No matches found	Multiple matches found		No matches found	No matches found	No matches found		No matches found	No matches found		DDA for preferred ion	2.38413e+07	2.38413e+07	1.75491e+07	1.32694e+07	7.70374e+06	1.84093e+07	2.37567e+07	2.02998e+07	1.89549e+07	4.40863e+06	3.65636e+07	2.56252e+07	4.33364e+07	2.08494e+07	5.09123e+07	3.28647e+07	3.31579e+07	3.09266e+07	2.75665e+07
MFCD00133847	C29 H46 O3	Full match	No results	No results	Partial match	Full match	Full match	442.345	3.137	4.09032e+07	15	0	0	4	5	Biosynthesis of secondary metabolites;Metabolic pathways;Biosynthesis of antibiotics;Steroid biosynthesis	Superpathway of cholesterol biosynthesis;Cholesterol biosynthesis I;Cholesterol biosynthesis III (via desmosterol);Superpathway of ergosterol biosynthesis I;Plant sterol biosynthesis	No matches found	Single match found	Single match found	No matches found		No matches found	No matches found	No matches found		No matches found	No matches found		No MS2	1.46862e+07	1.46862e+07	1.73441e+07	1.31144e+07	2.77692e+06	6.63587e+06	1.72062e+07	1.47024e+07	1.22847e+07	3.83886e+06	2.24717e+07	1.5749e+07	4.03546e+07	1.94149e+07	3.29372e+07	2.12615e+07	1.48804e+07	1.3879e+07	1.75761e+07
Triacontyl docosanoate	C52 H104 O2	Full match	No results	No results	No results	Full match	No results	760.804	22.35	9.45642e+08	5	0	0	0	0			No matches found	No matches found	No matches found	No matches found		No matches found	No matches found	No matches found		No matches found	No matches found		DDA for preferred ion	2.10683e+08	2.10683e+08	4.42301e+08	3.34437e+08	1.59417e+08	3.80952e+08	3.02528e+08	2.58506e+08	2.96145e+08	7.61117e+07	4.59132e+08	3.21778e+08	6.38044e+08	3.06967e+08	7.73694e+08	4.99433e+08	4.92848e+08	4.59683e+08	3.96965e+08
Erucamide	C22 H43 N O	Full match	No results	No results	No results	Full match	Full match	337.335	2.853	2.28895e+10	1	0	0	0	0			No matches found	No matches found	No matches found	Single match found		No matches found	No matches found	No matches found		No matches found	No matches found		DDA for other ion	1.0079e+10	1.0079e+10	6.82385e+09	5.15972e+09	6.09746e+09	1.45708e+10	8.20212e+09	7.00859e+09	9.20452e+09	4.11276e+09	1.05628e+10	7.40284e+09	1.4374e+10	6.9154e+09	1.39014e+10	8.97359e+09	9.8232e+09	9.16216e+09	8.1135e+09
MFCD00019870	C21 H41 N O	Full match	No results	No results	No results	Full match	No results	323.319	2.319	2.45658e+07	3	0	0	0	0			No matches found	No matches found	No matches found	No matches found		No matches found	No matches found	No matches found		No matches found	No matches found		DDA for preferred ion	9.8739e+06	9.8739e+06	5.36073e+06	4.05341e+06	5.96222e+06	1.42476e+07	6.48802e+06	5.54391e+06	8.42972e+06	4.5976e+06	7.58673e+06	5.31708e+06	1.68846e+07	8.12328e+06	1.07016e+07	6.90808e+06	7.35222e+06	6.85746e+06	6.80148e+06
MFCD03461159	C33 H28 Cl N O5	No results	No results	No results	No results	Full match	No results	553.169	1.049	4.69047e+10	2	0	0	0	0			No matches found	No matches found	No matches found	No matches found		No matches found	No matches found	No matches found		No matches found	No matches found		DDA for preferred ion	1.22405e+08	1.22405e+08	3.49576e+06	2.64325e+06	1.25358e+08	2.99561e+08	1.36269e+07	1.1644e+07	1.09063e+08	1.38182e+08	2.94046e+07	2.06079e+07	2.49896e+07	1.20227e+07	3.0878e+07	1.99323e+07	1.38216e+07	1.28915e+07	1.63636e+07
N,N'-[(3R,6S,10E,12R,16R,19S,23E,25R)-11,24-Dihydroxy-4,7,17,20-tetramethyl-3,16-bis[(methylsulfanyl)methyl]-2,5,8,15,18,21-hexaoxo-6,19-bis(sulfanylmethyl)-1,14-dithia-4,7,10,17,20,23-hexaazacyclohex acosa-10,23-diene-12,25-diyl]bis(3-hydroxy-2-quinolinecarboxamide)	C48 H58 N10 O12 S6	No results	No results	No results	No results	Full match	No results	1158.27	13.008	5.8769e+08	1	0	0	0	0			No matches found	No matches found	No matches found	No matches found		No matches found	No matches found	No matches found		No matches found	No matches found		No MS2	184450	184450	193559	146356	148637	355190	164893	140898	206724	100856	222752	156113	453530	218196	290679	187638	197860	184545	186623
Melissyl lignocerate	C54 H108 O2	No results	No results	No results	No results	Full match	No results	788.835	22.526	1.46886e+09	3	0	0	0	0			No matches found	No matches found	No matches found	No matches found		No matches found	No matches found	No matches found		No matches found	No matches found		DDA for preferred ion	4.99307e+08	4.99307e+08	8.57305e+08	6.48235e+08	2.7854e+08	6.65614e+08	7.27951e+08	6.22023e+08	6.08795e+08	7.51588e+07	8.7979e+08	6.16592e+08	1.46886e+09	7.06679e+08	1.18176e+09	7.62846e+08	7.75131e+08	7.2297e+08	7.02272e+08
(25R)-3-Oxocholest-4-en-26-al	C27 H42 O2	Full match	No results	No results	Full match	Full match	No results	398.318	1.749	7.52389e+07	12	0	0	0	2		Superpathway of cholesterol degradation I (cholesterol oxidase);Superpathway of cholesterol degradation II (cholesterol dehydrogenase)	No matches found	No matches found	No matches found	No matches found		No matches found	No matches found	No matches found		No matches found	No matches found		DDA for preferred ion	1.00061e+07	1.00061e+07	6.70446e+06	5.06945e+06	5.80967e+06	1.38831e+07	1.01811e+07	8.69961e+06	9.41458e+06	3.63817e+06	2.14977e+07	1.50664e+07	2.13945e+07	1.0293e+07	2.96567e+07	1.91439e+07	1.76171e+07	1.64315e+07	1.52337e+07
Cholesteryl oleyl carbonate	C46 H80 O3	Full match	No results	No results	No results	Full match	No results	680.612	16.247	1.92813e+08	4	0	0	0	0			No matches found	No matches found	No matches found	No matches found		No matches found	No matches found	No matches found		No matches found	No matches found		DDA for preferred ion	4.10717e+07	4.10717e+07	4.43556e+07	3.35387e+07	5.02005e+06	1.19962e+07	4.15851e+07	3.55339e+07	3.05351e+07	1.27635e+07	7.84495e+07	5.49806e+07	1.5692e+08	7.54953e+07	1.1399e+08	7.35824e+07	4.72348e+07	4.40562e+07	6.20286e+07
MFCD00688167	C36 H72 N9 P3	No results	No results	No results	No results	Full match	No results	723.514	6.515	1.35766e+08	15	0	0	0	0			No matches found	No matches found	No matches found	No matches found		No matches found	No matches found	No matches found		No matches found	No matches found		No MS2	7.8734e+07	7.8734e+07	1.00938e+08	7.63221e+07	5.79432e+07	1.38464e+08	1.14836e+08	9.81257e+07	9.79115e+07	2.87428e+07	9.55949e+07	6.69968e+07	1.07244e+08	5.15958e+07	1.35766e+08	8.7639e+07	9.22575e+07	8.60491e+07	7.30702e+07
6428727	C24 H46 N2 O2	Full match	No results	No results	No results	Full match	No results	394.356	1.054	1.44086e+08	1	0	0	0	0			No matches found	No matches found	No matches found	No matches found		No matches found	No matches found	No matches found		No matches found	No matches found		DDA for preferred ion	7.32933e+07	7.32933e+07	4.36506e+07	3.30056e+07	4.9046e+07	1.17203e+08	1.05398e+08	9.00613e+07	7.83908e+07	3.52533e+07	8.83129e+07	6.18932e+07	1.44086e+08	6.93206e+07	1.14605e+08	7.39796e+07	5.11648e+07	4.77217e+07	6.32288e+07
5-{11-Hydroxy-11-[5'-(1-hydroxyundecyl)octahydro-2,2'-bifuran-5-yl]-5-oxoundecyl}-3-(2-oxopropyl)dihydro-2(3H)-furanone	C37 H64 O8	Full match	No results	No results	No results	Full match	No results	636.464	2.811	1.43583e+08	1	0	0	0	0			No matches found	No matches found	No matches found	No matches found		No matches found	No matches found	No matches found		No matches found	No matches found		No MS2	1.086e+07	1.086e+07	9.66933e+06	7.31128e+06	7.3229e+06	1.74992e+07	5.36126e+06	4.58112e+06	1.00629e+07	5.58435e+06	1.5616e+07	1.09443e+07	1.46862e+07	7.06561e+06	1.44199e+07	9.30827e+06	8.41337e+06	7.8472e+06	8.79134e+06
Sulfaphenazole	C15 H14 N4 O2 S	No results	No results	No results	No results	Full match	Full match	314.086	14.094	1.25872e+09	25	0	0	0	0			No matches found	Single match found	No matches found	No matches found		No matches found	No matches found	No matches found		No matches found	No matches found		DDA for preferred ion	201324	201324	176041	133110	148274	354322	151075	129092	204462	105261	185635	130101	450049	216521	254667	164392	169903	158469	167371
1,1,1-TRIS(DIPHENYLPHOSPHINOMETHYL)ETHANE	C41 H39 P3	No results	No results	No results	No results	Full match	No results	624.23	9.839	1.16865e+08	4	0	0	0	0			No matches found	No matches found	No matches found	No matches found		No matches found	No matches found	No matches found		No matches found	No matches found		No MS2	3.06522e+07	3.06522e+07	1.14379e+07	8.64858e+06	6.95767e+06	1.66264e+07	1.36033e+07	1.16238e+07	1.68877e+07	9.74885e+06	3.40797e+07	2.38844e+07	3.92305e+07	1.8874e+07	2.82702e+07	1.82489e+07	2.52008e+07	2.35049e+07	2.11281e+07
MFCD00041919	C19 H32 O3 S	Full match	No results	No results	No results	Full match	No results	340.207	0.452	1.55797e+09	2	0	0	0	0			No matches found	No matches found	No matches found	No matches found		No matches found	No matches found	No matches found		No matches found	No matches found		DDA for preferred ion	2.27718e+08	2.27718e+08	1.95097e+08	1.47519e+08	8.30779e+07	1.98527e+08	1.71707e+08	1.46721e+08	1.80121e+08	3.99276e+07	2.36215e+08	1.65549e+08	5.41505e+08	2.60521e+08	2.9369e+08	1.89582e+08	2.3254e+08	2.16891e+08	2.08136e+08
MFCD06199773	C27 H37 N3 O3	Full match	No results	No results	No results	Full match	No results	451.287	0.642	3.8044e+08	2	0	0	0	0			No matches found	No matches found	No matches found	No matches found		No matches found	No matches found	No matches found		No matches found	No matches found		DDA for preferred ion	8.05647e+07	8.05647e+07	2.46724e+08	1.86556e+08	6.27399e+06	1.49927e+07	1.88093e+08	1.60723e+08	1.10709e+08	7.81545e+07	2.74666e+08	1.92497e+08	2.78135e+08	1.33812e+08	1.96051e+08	1.26554e+08	1.1017e+08	1.02756e+08	1.38905e+08
(+/-)12(13)-DiHOME- FAO2 18:1	C18 H34 O4	No match	Invalid mass	No results	No results	No match	No match	296.235	2.028	1.23392e+08	33	0	2	4	0	Metabolic pathways;Cutin, suberine and wax biosynthesis;Linoleic acid metabolism;Other		No matches found	No matches found	Multiple matches found	No matches found		No matches found	No matches found	No matches found	99	Single match found	Single match found		DDA for preferred ion	84220.2	84220.2	508161	384236	121130	289459	290202	247973	251472	125239	191431	134162	471320	226755	314497	203013	360891	336605	225134
MFCD00093342	C25 H43 N O	Full match	No results	No results	No results	Full match	No results	373.335	3.045	1.41301e+08	8	0	0	0	0			No matches found	No matches found	No matches found	No matches found		No matches found	No matches found	No matches found		No matches found	No matches found		DDA for preferred ion	975882	975882	2.04528e+06	1.5465e+06	738650	1.76512e+06	2.44428e+06	2.0886e+06	1.59402e+06	468414	6.97319e+06	4.88709e+06	8.55742e+06	4.11703e+06	2.28635e+06	1.47588e+06	4.81115e+06	4.48739e+06	3.74184e+06
2-(Pentadecanoyloxy)-1,3-propanediyl (13Z,16Z,13'Z,16'Z)bis(-13,16-docosadienoate)	C62 H112 O6	No results	No results	No results	No results	Full match	No results	952.843	9.025	3.01317e+07	86	0	0	0	0			No matches found	No matches found	No matches found	No matches found		No matches found	No matches found	No matches found		No matches found	No matches found		DDA for preferred ion	2.42206e+06	2.42206e+06	4.6297e+06	3.50066e+06	5.83406e+06	1.39414e+07	6.19962e+06	5.29748e+06	6.2904e+06	5.23673e+06	5.9893e+06	4.19754e+06	1.2284e+07	5.90993e+06	1.36281e+07	8.79719e+06	5.31105e+06	4.95365e+06	5.96458e+06
MFCD02076817	C30 H24 Cl N5 O S	Full match	No results	No results	No results	Full match	No results	537.138	2.657	5.28903e+09	3	0	0	0	0			No matches found	No matches found	No matches found	No matches found		No matches found	No matches found	No matches found		No matches found	No matches found		DDA for preferred ion	3.00579e+07	3.00579e+07	3.58747e+06	2.7126e+06	6.4627e+06	1.54436e+07	3.37564e+06	2.88443e+06	1.27746e+07	1.2973e+07	1.41323e+07	9.90448e+06	1.3057e+07	6.28182e+06	2.17251e+07	1.40239e+07	1.79696e+07	1.67604e+07	1.17426e+07
N-[(1R,9S)-6-Oxo-11-(phenoxyacetyl)-7,11-diazatricyclo[7.3.1.02,7]trideca-2,4-dien-3-yl]-1-propanesulfonamide	C22 H27 N3 O5 S	No match	Invalid mass	No results	No results	No match	No results	445.16	0.217	3.54079e+09	13	0	2	0	0			No matches found	No matches found	No matches found	No matches found		No matches found	No matches found	No matches found	98.9	Single match found	Single match found		DDA for preferred ion	4.1679e+06	4.1679e+06	9.64028e+06	7.28931e+06	4.25869e+06	1.01768e+07	8.89853e+06	7.60366e+06	7.30942e+06	2.46157e+06	9.57477e+06	6.71038e+06	5.88275e+06	2.83022e+06	8.92759e+06	5.76291e+06	8.72107e+06	8.13419e+06	5.85943e+06
(2R)-2-[(4Z,7Z,10Z,13Z,16Z,19Z)-4,7,10,13,16,19-Docosahexaenoyloxy]-3-[(7Z,10Z,13Z,16Z)-7,10,13,16-docosatetraenoyloxy]propyl 2-(trimethylammonio)ethyl phosphate	C52 H84 N O8 P	No results	No results	No results	No results	Full match	No results	881.6	7.253	4.1129e+07	6	0	0	0	0			No matches found	No matches found	No matches found	No matches found		No matches found	No matches found	No matches found		No matches found	No matches found		No MS2	8.05923e+06	8.05923e+06	1.29385e+07	9.78317e+06	2.11245e+06	5.04803e+06	1.81676e+07	1.55239e+07	9.60359e+06	4.40534e+06	1.5537e+07	1.0889e+07	1.43928e+07	6.92448e+06	2.13554e+07	1.37853e+07	1.42298e+07	1.32722e+07	1.12177e+07
3-[(4Z,7Z,10Z,13Z,16Z)-4,7,10,13,16-Docosapentaenoyloxy]-2-hydroxypropyl (15Z)-15-tetracosenoate	C49 H84 O5	Full match	No results	No results	No results	Full match	No results	752.632	15.588	2.33427e+08	12	0	0	0	0			No matches found	No matches found	No matches found	No matches found		No matches found	No matches found	No matches found		No matches found	No matches found		DDA for preferred ion	666413	666413	1.9203e+06	1.452e+06	585732	1.3997e+06	855412	730937	1.06226e+06	421201	4.09815e+06	2.87215e+06	6.05575e+06	2.91346e+06	2.71217e+06	1.75075e+06	3.14764e+06	2.93582e+06	2.61805e+06
[truncated: 29 more columns]
